# Supplementary material for: Proteomic alterations of HDL in youth with type 1 diabetes and their associations with glycemic control: a case–control study
Source: Cardiovasc Diabetol. 2019 Mar 28;18:43. doi: 10.1186/s12933-019-0846-9 (PMC6437869; doi:10.1186/s12933-019-0846-9)
Supplement: Supplementary file 1 — Additional file 1: Table S1 Table of ion transitions used for proteomics analysis. [file 12933_2019_846_MOESM1_ESM.xlsx]

## Sheet: HDL ion library
Q1	Q3	RT_detected	protein_name	stripped_sequence	modification_sequence	prec_z	frg_type	frg_z	frg_nr	uniprot_id	score	prec_y
566.767	577.294	14.0214	Actin, cytoplasmic 2 OS=Homo sapiens GN=ACTG1 PE=1 SV=1	GYSFTTTAER	GYSFTTTAER	2	y	1	5	sp|P63261|ACTG_HUMAN	121.433	867.14
566.767	825.41	14.0214	Actin, cytoplasmic 2 OS=Homo sapiens GN=ACTG1 PE=1 SV=1	GYSFTTTAER	GYSFTTTAER	2	y	1	7	sp|P63261|ACTG_HUMAN	121.433	867.14
566.767	912.442	14.0214	Actin, cytoplasmic 2 OS=Homo sapiens GN=ACTG1 PE=1 SV=1	GYSFTTTAER	GYSFTTTAER	2	y	1	8	sp|P63261|ACTG_HUMAN	121.433	867.14
597.635	588.31	21.4689	Actin, cytoplasmic 2 OS=Homo sapiens GN=ACTG1 PE=1 SV=1	SYELPDGQVITIGNER	SYELPDGQVITIGNER	3	y	1	5	sp|P63261|ACTG_HUMAN	249635	340.81
597.635	649.839	21.4689	Actin, cytoplasmic 2 OS=Homo sapiens GN=ACTG1 PE=1 SV=1	SYELPDGQVITIGNER	SYELPDGQVITIGNER	3	y	2	12	sp|P63261|ACTG_HUMAN	249635	340.81
597.635	689.358	21.4689	Actin, cytoplasmic 2 OS=Homo sapiens GN=ACTG1 PE=1 SV=1	SYELPDGQVITIGNER	SYELPDGQVITIGNER	3	y	1	6	sp|P63261|ACTG_HUMAN	249635	340.81
597.635	802.442	21.4689	Actin, cytoplasmic 2 OS=Homo sapiens GN=ACTG1 PE=1 SV=1	SYELPDGQVITIGNER	SYELPDGQVITIGNER	3	y	1	7	sp|P63261|ACTG_HUMAN	249635	340.81
597.635	890.389	21.4689	Actin, cytoplasmic 2 OS=Homo sapiens GN=ACTG1 PE=1 SV=1	SYELPDGQVITIGNER	SYELPDGQVITIGNER	3	b	1	8	sp|P63261|ACTG_HUMAN	249635	340.81
597.635	989.457	21.4689	Actin, cytoplasmic 2 OS=Homo sapiens GN=ACTG1 PE=1 SV=1	SYELPDGQVITIGNER	SYELPDGQVITIGNER	3	b	1	9	sp|P63261|ACTG_HUMAN	249635	340.81
652.026	768.425	19.2996	Actin, cytoplasmic 2 OS=Homo sapiens GN=ACTG1 PE=1 SV=1	VAPEEHPVLLTEAPLNPK	VAPEEHPVLLTEAPLNPK	3	y	1	7	sp|P63261|ACTG_HUMAN	8772296704	1948.88
652.026	869.473	19.2996	Actin, cytoplasmic 2 OS=Homo sapiens GN=ACTG1 PE=1 SV=1	VAPEEHPVLLTEAPLNPK	VAPEEHPVLLTEAPLNPK	3	y	1	8	sp|P63261|ACTG_HUMAN	8772296704	1948.88
652.026	892.483	19.2996	Actin, cytoplasmic 2 OS=Homo sapiens GN=ACTG1 PE=1 SV=1	VAPEEHPVLLTEAPLNPK	VAPEEHPVLLTEAPLNPK	3	y	2	16	sp|P63261|ACTG_HUMAN	8772296704	1948.88
652.026	1095.64	19.2996	Actin, cytoplasmic 2 OS=Homo sapiens GN=ACTG1 PE=1 SV=1	VAPEEHPVLLTEAPLNPK	VAPEEHPVLLTEAPLNPK	3	y	1	10	sp|P63261|ACTG_HUMAN	8772296704	1948.88
652.026	1291.76	19.2996	Actin, cytoplasmic 2 OS=Homo sapiens GN=ACTG1 PE=1 SV=1	VAPEEHPVLLTEAPLNPK	VAPEEHPVLLTEAPLNPK	3	y	1	12	sp|P63261|ACTG_HUMAN	8772296704	1948.88
416.768	416.768	21.5063	Afamin OS=Homo sapiens GN=AFM PE=1 SV=1	FLVNLVK	FLVNLVK	2	y	2	7	sp|P43652|AFAM_HUMAN	9492.08	494.47
416.768	473.308	21.5063	Afamin OS=Homo sapiens GN=AFM PE=1 SV=1	FLVNLVK	FLVNLVK	2	y	1	4	sp|P43652|AFAM_HUMAN	9492.08	494.47
416.768	572.377	21.5063	Afamin OS=Homo sapiens GN=AFM PE=1 SV=1	FLVNLVK	FLVNLVK	2	y	1	5	sp|P43652|AFAM_HUMAN	9492.08	494.47
416.768	685.461	21.5063	Afamin OS=Homo sapiens GN=AFM PE=1 SV=1	FLVNLVK	FLVNLVK	2	y	1	6	sp|P43652|AFAM_HUMAN	9492.08	494.47
642.614	759.87	10.7486	Afamin OS=Homo sapiens GN=AFM PE=1 SV=1	SCCEEQNKVNCLQTR	SC[CAM]C[CAM]EEQNKVNC[CAM]LQTR	3	y	2	12	sp|P43652|AFAM_HUMAN	25260.8	420.79
642.614	791.383	10.7486	Afamin OS=Homo sapiens GN=AFM PE=1 SV=1	SCCEEQNKVNCLQTR	SC[CAM]C[CAM]EEQNKVNC[CAM]LQTR	3	y	1	6	sp|P43652|AFAM_HUMAN	25260.8	420.79
642.614	839.885	10.7486	Afamin OS=Homo sapiens GN=AFM PE=1 SV=1	SCCEEQNKVNCLQTR	SC[CAM]C[CAM]EEQNKVNC[CAM]LQTR	3	y	2	13	sp|P43652|AFAM_HUMAN	25260.8	420.79
642.614	890.451	10.7486	Afamin OS=Homo sapiens GN=AFM PE=1 SV=1	SCCEEQNKVNCLQTR	SC[CAM]C[CAM]EEQNKVNC[CAM]LQTR	3	y	1	7	sp|P43652|AFAM_HUMAN	25260.8	420.79
435.768	402.235	17.2927	Alpha-1B-glycoprotein OS=Homo sapiens GN=A1BG PE=1 SV=4	LLELTGPK	LLELTGPK	2	y	1	4	sp|P04217|A1BG_HUMAN	34915300000000	8815.57
435.768	515.319	17.2927	Alpha-1B-glycoprotein OS=Homo sapiens GN=A1BG PE=1 SV=4	LLELTGPK	LLELTGPK	2	y	1	5	sp|P04217|A1BG_HUMAN	34915300000000	8815.57
435.768	644.361	17.2927	Alpha-1B-glycoprotein OS=Homo sapiens GN=A1BG PE=1 SV=4	LLELTGPK	LLELTGPK	2	y	1	6	sp|P04217|A1BG_HUMAN	34915300000000	8815.57
435.768	757.445	17.2927	Alpha-1B-glycoprotein OS=Homo sapiens GN=A1BG PE=1 SV=4	LLELTGPK	LLELTGPK	2	y	1	7	sp|P04217|A1BG_HUMAN	34915300000000	8815.57
493.758	493.758	14.9802	Alpha-1B-glycoprotein OS=Homo sapiens GN=A1BG PE=1 SV=4	CLAPLEGAR	C[CAM]LAPLEGAR	2	y	2	9	sp|P04217|A1BG_HUMAN	678904000000	5462.99
493.758	642.357	14.9802	Alpha-1B-glycoprotein OS=Homo sapiens GN=A1BG PE=1 SV=4	CLAPLEGAR	C[CAM]LAPLEGAR	2	y	1	6	sp|P04217|A1BG_HUMAN	678904000000	5462.99
493.758	713.394	14.9802	Alpha-1B-glycoprotein OS=Homo sapiens GN=A1BG PE=1 SV=4	CLAPLEGAR	C[CAM]LAPLEGAR	2	y	1	7	sp|P04217|A1BG_HUMAN	678904000000	5462.99
619.327	682.392	24.0735	Alpha-1B-glycoprotein OS=Homo sapiens GN=A1BG PE=1 SV=4	LETPDFQLFK	LETPDFQLFK	2	y	1	5	sp|P04217|A1BG_HUMAN	598114000000000	2589.17
619.327	797.419	24.0735	Alpha-1B-glycoprotein OS=Homo sapiens GN=A1BG PE=1 SV=4	LETPDFQLFK	LETPDFQLFK	2	y	1	6	sp|P04217|A1BG_HUMAN	598114000000000	2589.17
619.327	894.472	24.0735	Alpha-1B-glycoprotein OS=Homo sapiens GN=A1BG PE=1 SV=4	LETPDFQLFK	LETPDFQLFK	2	y	1	7	sp|P04217|A1BG_HUMAN	598114000000000	2589.17
619.327	995.52	24.0735	Alpha-1B-glycoprotein OS=Homo sapiens GN=A1BG PE=1 SV=4	LETPDFQLFK	LETPDFQLFK	2	y	1	8	sp|P04217|A1BG_HUMAN	598114000000000	2589.17
632.83	762.414	18.5001	Alpha-1B-glycoprotein OS=Homo sapiens GN=A1BG PE=1 SV=4	SGLSTGWTQLSK	SGLSTGWTQLSK	2	y	1	6	sp|P04217|A1BG_HUMAN	171056000000	4814.14
632.83	819.436	18.5001	Alpha-1B-glycoprotein OS=Homo sapiens GN=A1BG PE=1 SV=4	SGLSTGWTQLSK	SGLSTGWTQLSK	2	y	1	7	sp|P04217|A1BG_HUMAN	171056000000	4814.14
632.83	920.484	18.5001	Alpha-1B-glycoprotein OS=Homo sapiens GN=A1BG PE=1 SV=4	SGLSTGWTQLSK	SGLSTGWTQLSK	2	y	1	8	sp|P04217|A1BG_HUMAN	171056000000	4814.14
632.83	1007.52	18.5001	Alpha-1B-glycoprotein OS=Homo sapiens GN=A1BG PE=1 SV=4	SGLSTGWTQLSK	SGLSTGWTQLSK	2	y	1	9	sp|P04217|A1BG_HUMAN	171056000000	4814.14
632.83	1120.6	18.5001	Alpha-1B-glycoprotein OS=Homo sapiens GN=A1BG PE=1 SV=4	SGLSTGWTQLSK	SGLSTGWTQLSK	2	y	1	10	sp|P04217|A1BG_HUMAN	171056000000	4814.14
685.388	628.366	22.9125	Alpha-2-antiplasmin OS=Homo sapiens GN=SERPINF2 PE=1 SV=3	NQEQVSPLTLLK	NQEQVSPLTLLK	2	y	2	11	sp|P08697|A2AP_HUMAN	3.05412e+17	3220.2
685.388	771.497	22.9125	Alpha-2-antiplasmin OS=Homo sapiens GN=SERPINF2 PE=1 SV=3	NQEQVSPLTLLK	NQEQVSPLTLLK	2	y	1	7	sp|P08697|A2AP_HUMAN	3.05412e+17	3220.2
685.388	870.566	22.9125	Alpha-2-antiplasmin OS=Homo sapiens GN=SERPINF2 PE=1 SV=3	NQEQVSPLTLLK	NQEQVSPLTLLK	2	y	1	8	sp|P08697|A2AP_HUMAN	3.05412e+17	3220.2
685.388	998.624	22.9125	Alpha-2-antiplasmin OS=Homo sapiens GN=SERPINF2 PE=1 SV=3	NQEQVSPLTLLK	NQEQVSPLTLLK	2	y	1	9	sp|P08697|A2AP_HUMAN	3.05412e+17	3220.2
685.388	1127.67	22.9125	Alpha-2-antiplasmin OS=Homo sapiens GN=SERPINF2 PE=1 SV=3	NQEQVSPLTLLK	NQEQVSPLTLLK	2	y	1	10	sp|P08697|A2AP_HUMAN	3.05412e+17	3220.2
508.256	501.34	17.5231	Alpha-2-HS-glycoprotein OS=Homo sapiens GN=AHSG PE=1 SV=1	QLKEHAVEGDCDFQLLK	QLKEHAVEGDC[CAM]DFQLLK	4	y	1	4	sp|P02765|FETUA_HUMAN	1419700000000000	2612.93
508.256	554.259	17.5231	Alpha-2-HS-glycoprotein OS=Homo sapiens GN=AHSG PE=1 SV=1	QLKEHAVEGDCDFQLLK	QLKEHAVEGDC[CAM]DFQLLK	4	y	3	14	sp|P02765|FETUA_HUMAN	1419700000000000	2612.93
508.256	648.408	17.5231	Alpha-2-HS-glycoprotein OS=Homo sapiens GN=AHSG PE=1 SV=1	QLKEHAVEGDCDFQLLK	QLKEHAVEGDC[CAM]DFQLLK	4	y	1	5	sp|P02765|FETUA_HUMAN	1419700000000000	2612.93
508.256	691.804	17.5231	Alpha-2-HS-glycoprotein OS=Homo sapiens GN=AHSG PE=1 SV=1	QLKEHAVEGDCDFQLLK	QLKEHAVEGDC[CAM]DFQLLK	4	b	2	12	sp|P02765|FETUA_HUMAN	1419700000000000	2612.93
508.256	763.435	17.5231	Alpha-2-HS-glycoprotein OS=Homo sapiens GN=AHSG PE=1 SV=1	QLKEHAVEGDCDFQLLK	QLKEHAVEGDC[CAM]DFQLLK	4	y	1	6	sp|P02765|FETUA_HUMAN	1419700000000000	2612.93
508.256	806.452	17.5231	Alpha-2-HS-glycoprotein OS=Homo sapiens GN=AHSG PE=1 SV=1	QLKEHAVEGDCDFQLLK	QLKEHAVEGDC[CAM]DFQLLK	4	b	1	7	sp|P02765|FETUA_HUMAN	1419700000000000	2612.93
508.256	829.367	17.5231	Alpha-2-HS-glycoprotein OS=Homo sapiens GN=AHSG PE=1 SV=1	QLKEHAVEGDCDFQLLK	QLKEHAVEGDC[CAM]DFQLLK	4	b	2	14	sp|P02765|FETUA_HUMAN	1419700000000000	2612.93
508.256	885.909	17.5231	Alpha-2-HS-glycoprotein OS=Homo sapiens GN=AHSG PE=1 SV=1	QLKEHAVEGDCDFQLLK	QLKEHAVEGDC[CAM]DFQLLK	4	b	2	15	sp|P02765|FETUA_HUMAN	1419700000000000	2612.93
508.256	923.466	17.5231	Alpha-2-HS-glycoprotein OS=Homo sapiens GN=AHSG PE=1 SV=1	QLKEHAVEGDCDFQLLK	QLKEHAVEGDC[CAM]DFQLLK	4	y	1	7	sp|P02765|FETUA_HUMAN	1419700000000000	2612.93
516.596	559.305	13.1913	Alpha-2-HS-glycoprotein OS=Homo sapiens GN=AHSG PE=1 SV=1	EATEAAKCNLLAEK	EATEAAKC[CAM]NLLAEK	3	y	2	10	sp|P02765|FETUA_HUMAN	2483780000000	11953.7
516.596	573.361	13.1913	Alpha-2-HS-glycoprotein OS=Homo sapiens GN=AHSG PE=1 SV=1	EATEAAKCNLLAEK	EATEAAKC[CAM]NLLAEK	3	y	1	5	sp|P02765|FETUA_HUMAN	2483780000000	11953.7
516.596	623.827	13.1913	Alpha-2-HS-glycoprotein OS=Homo sapiens GN=AHSG PE=1 SV=1	EATEAAKCNLLAEK	EATEAAKC[CAM]NLLAEK	3	y	2	11	sp|P02765|FETUA_HUMAN	2483780000000	11953.7
516.596	674.35	13.1913	Alpha-2-HS-glycoprotein OS=Homo sapiens GN=AHSG PE=1 SV=1	EATEAAKCNLLAEK	EATEAAKC[CAM]NLLAEK	3	y	2	12	sp|P02765|FETUA_HUMAN	2483780000000	11953.7
516.596	687.404	13.1913	Alpha-2-HS-glycoprotein OS=Homo sapiens GN=AHSG PE=1 SV=1	EATEAAKCNLLAEK	EATEAAKC[CAM]NLLAEK	3	y	1	6	sp|P02765|FETUA_HUMAN	2483780000000	11953.7
516.596	847.434	13.1913	Alpha-2-HS-glycoprotein OS=Homo sapiens GN=AHSG PE=1 SV=1	EATEAAKCNLLAEK	EATEAAKC[CAM]NLLAEK	3	y	1	7	sp|P02765|FETUA_HUMAN	2483780000000	11953.7
521.011	555.27	18.663	Alpha-2-HS-glycoprotein OS=Homo sapiens GN=AHSG PE=1 SV=1	HTFMGVVSLGSPSGEVSHPR	HTFMGVVSLGSPSGEVSHPR	4	y	2	11	sp|P02765|FETUA_HUMAN	12297500000000	538.97
521.011	574.244	18.663	Alpha-2-HS-glycoprotein OS=Homo sapiens GN=AHSG PE=1 SV=1	HTFMGVVSLGSPSGEVSHPR	HTFMGVVSLGSPSGEVSHPR	4	b	1	5	sp|P02765|FETUA_HUMAN	12297500000000	538.97
521.011	655.328	18.663	Alpha-2-HS-glycoprotein OS=Homo sapiens GN=AHSG PE=1 SV=1	HTFMGVVSLGSPSGEVSHPR	HTFMGVVSLGSPSGEVSHPR	4	y	2	13	sp|P02765|FETUA_HUMAN	12297500000000	538.97
521.011	673.313	18.663	Alpha-2-HS-glycoprotein OS=Homo sapiens GN=AHSG PE=1 SV=1	HTFMGVVSLGSPSGEVSHPR	HTFMGVVSLGSPSGEVSHPR	4	b	1	6	sp|P02765|FETUA_HUMAN	12297500000000	538.97
521.011	781.395	18.663	Alpha-2-HS-glycoprotein OS=Homo sapiens GN=AHSG PE=1 SV=1	HTFMGVVSLGSPSGEVSHPR	HTFMGVVSLGSPSGEVSHPR	4	y	1	7	sp|P02765|FETUA_HUMAN	12297500000000	538.97
521.011	868.427	18.663	Alpha-2-HS-glycoprotein OS=Homo sapiens GN=AHSG PE=1 SV=1	HTFMGVVSLGSPSGEVSHPR	HTFMGVVSLGSPSGEVSHPR	4	y	1	8	sp|P02765|FETUA_HUMAN	12297500000000	538.97
554.259	501.34	18.5113	Alpha-2-HS-glycoprotein OS=Homo sapiens GN=AHSG PE=1 SV=1	EHAVEGDCDFQLLK	EHAVEGDC[CAM]DFQLLK	3	y	1	4	sp|P02765|FETUA_HUMAN	5006150000000000	3900.7
554.259	554.259	18.5113	Alpha-2-HS-glycoprotein OS=Homo sapiens GN=AHSG PE=1 SV=1	EHAVEGDCDFQLLK	EHAVEGDC[CAM]DFQLLK	3	y	3	14	sp|P02765|FETUA_HUMAN	5006150000000000	3900.7
554.259	648.408	18.5113	Alpha-2-HS-glycoprotein OS=Homo sapiens GN=AHSG PE=1 SV=1	EHAVEGDCDFQLLK	EHAVEGDC[CAM]DFQLLK	3	y	1	5	sp|P02765|FETUA_HUMAN	5006150000000000	3900.7
554.259	738.305	18.5113	Alpha-2-HS-glycoprotein OS=Homo sapiens GN=AHSG PE=1 SV=1	EHAVEGDCDFQLLK	EHAVEGDC[CAM]DFQLLK	3	b	1	7	sp|P02765|FETUA_HUMAN	5006150000000000	3900.7
554.259	763.435	18.5113	Alpha-2-HS-glycoprotein OS=Homo sapiens GN=AHSG PE=1 SV=1	EHAVEGDCDFQLLK	EHAVEGDC[CAM]DFQLLK	3	y	1	6	sp|P02765|FETUA_HUMAN	5006150000000000	3900.7
554.259	923.466	18.5113	Alpha-2-HS-glycoprotein OS=Homo sapiens GN=AHSG PE=1 SV=1	EHAVEGDCDFQLLK	EHAVEGDC[CAM]DFQLLK	3	y	1	7	sp|P02765|FETUA_HUMAN	5006150000000000	3900.7
554.259	1013.36	18.5113	Alpha-2-HS-glycoprotein OS=Homo sapiens GN=AHSG PE=1 SV=1	EHAVEGDCDFQLLK	EHAVEGDC[CAM]DFQLLK	3	b	1	9	sp|P02765|FETUA_HUMAN	5006150000000000	3900.7
598.817	822.41	12.3983	Alpha-2-HS-glycoprotein OS=Homo sapiens GN=AHSG PE=1 SV=1	HTLNQIDEVK	HTLNQIDEVK	2	b	1	7	sp|P02765|FETUA_HUMAN	740729000000000	7559.86
598.817	845.436	12.3983	Alpha-2-HS-glycoprotein OS=Homo sapiens GN=AHSG PE=1 SV=1	HTLNQIDEVK	HTLNQIDEVK	2	y	1	7	sp|P02765|FETUA_HUMAN	740729000000000	7559.86
598.817	951.453	12.3983	Alpha-2-HS-glycoprotein OS=Homo sapiens GN=AHSG PE=1 SV=1	HTLNQIDEVK	HTLNQIDEVK	2	b	1	8	sp|P02765|FETUA_HUMAN	740729000000000	7559.86
598.817	958.52	12.3983	Alpha-2-HS-glycoprotein OS=Homo sapiens GN=AHSG PE=1 SV=1	HTLNQIDEVK	HTLNQIDEVK	2	y	1	8	sp|P02765|FETUA_HUMAN	740729000000000	7559.86
598.817	1050.52	12.3983	Alpha-2-HS-glycoprotein OS=Homo sapiens GN=AHSG PE=1 SV=1	HTLNQIDEVK	HTLNQIDEVK	2	b	1	9	sp|P02765|FETUA_HUMAN	740729000000000	7559.86
598.817	1059.57	12.3983	Alpha-2-HS-glycoprotein OS=Homo sapiens GN=AHSG PE=1 SV=1	HTLNQIDEVK	HTLNQIDEVK	2	y	1	9	sp|P02765|FETUA_HUMAN	740729000000000	7559.86
473.537	508.251	12.7891	Alpha-2-macroglobulin OS=Homo sapiens GN=A2M PE=1 SV=3	HYDGSYSTFGER	HYDGSYSTFGER	3	y	1	4	sp|P01023|A2MG_HUMAN	766668000000000	17944.3
473.537	560.21	12.7891	Alpha-2-macroglobulin OS=Homo sapiens GN=A2M PE=1 SV=3	HYDGSYSTFGER	HYDGSYSTFGER	3	b	1	5	sp|P01023|A2MG_HUMAN	766668000000000	17944.3
473.537	609.299	12.7891	Alpha-2-macroglobulin OS=Homo sapiens GN=A2M PE=1 SV=3	HYDGSYSTFGER	HYDGSYSTFGER	3	y	1	5	sp|P01023|A2MG_HUMAN	766668000000000	17944.3
473.537	696.331	12.7891	Alpha-2-macroglobulin OS=Homo sapiens GN=A2M PE=1 SV=3	HYDGSYSTFGER	HYDGSYSTFGER	3	y	1	6	sp|P01023|A2MG_HUMAN	766668000000000	17944.3
473.537	723.273	12.7891	Alpha-2-macroglobulin OS=Homo sapiens GN=A2M PE=1 SV=3	HYDGSYSTFGER	HYDGSYSTFGER	3	b	1	6	sp|P01023|A2MG_HUMAN	766668000000000	17944.3
509.8	634.356	20.7499	Alpha-2-macroglobulin OS=Homo sapiens GN=A2M PE=1 SV=3	ATVLNYLPK	ATVLNYLPK	2	y	1	5	sp|P01023|A2MG_HUMAN	2054280320	4085.82
509.8	662.351	20.7499	Alpha-2-macroglobulin OS=Homo sapiens GN=A2M PE=1 SV=3	ATVLNYLPK	ATVLNYLPK	2	b	1	6	sp|P01023|A2MG_HUMAN	2054280320	4085.82
509.8	747.44	20.7499	Alpha-2-macroglobulin OS=Homo sapiens GN=A2M PE=1 SV=3	ATVLNYLPK	ATVLNYLPK	2	y	1	6	sp|P01023|A2MG_HUMAN	2054280320	4085.82
509.8	775.435	20.7499	Alpha-2-macroglobulin OS=Homo sapiens GN=A2M PE=1 SV=3	ATVLNYLPK	ATVLNYLPK	2	b	1	7	sp|P01023|A2MG_HUMAN	2054280320	4085.82
509.8	846.508	20.7499	Alpha-2-macroglobulin OS=Homo sapiens GN=A2M PE=1 SV=3	ATVLNYLPK	ATVLNYLPK	2	y	1	7	sp|P01023|A2MG_HUMAN	2054280320	4085.82
509.8	947.556	20.7499	Alpha-2-macroglobulin OS=Homo sapiens GN=A2M PE=1 SV=3	ATVLNYLPK	ATVLNYLPK	2	y	1	8	sp|P01023|A2MG_HUMAN	2054280320	4085.82
515.939	598.799	11.9324	Alpha-2-macroglobulin OS=Homo sapiens GN=A2M PE=1 SV=3	LVHVEEPHTETVR	LVHVEEPHTETVR	3	y	2	10	sp|P01023|A2MG_HUMAN	52.5333	6139.44
515.939	605.325	11.9324	Alpha-2-macroglobulin OS=Homo sapiens GN=A2M PE=1 SV=3	LVHVEEPHTETVR	LVHVEEPHTETVR	3	y	1	5	sp|P01023|A2MG_HUMAN	52.5333	6139.44
515.939	667.328	11.9324	Alpha-2-macroglobulin OS=Homo sapiens GN=A2M PE=1 SV=3	LVHVEEPHTETVR	LVHVEEPHTETVR	3	y	2	11	sp|P01023|A2MG_HUMAN	52.5333	6139.44
515.939	707.372	11.9324	Alpha-2-macroglobulin OS=Homo sapiens GN=A2M PE=1 SV=3	LVHVEEPHTETVR	LVHVEEPHTETVR	3	b	1	6	sp|P01023|A2MG_HUMAN	52.5333	6139.44
515.939	742.384	11.9324	Alpha-2-macroglobulin OS=Homo sapiens GN=A2M PE=1 SV=3	LVHVEEPHTETVR	LVHVEEPHTETVR	3	y	1	6	sp|P01023|A2MG_HUMAN	52.5333	6139.44
515.939	1097.52	11.9324	Alpha-2-macroglobulin OS=Homo sapiens GN=A2M PE=1 SV=3	LVHVEEPHTETVR	LVHVEEPHTETVR	3	y	1	9	sp|P01023|A2MG_HUMAN	52.5333	6139.44
539.954	644.848	19.5956	Alpha-2-macroglobulin OS=Homo sapiens GN=A2M PE=1 SV=3	TEVSSNHVLIYLDK	TEVSSNHVLIYLDK	3	y	2	11	sp|P01023|A2MG_HUMAN	367100000000	5350.79
539.954	651.371	19.5956	Alpha-2-macroglobulin OS=Homo sapiens GN=A2M PE=1 SV=3	TEVSSNHVLIYLDK	TEVSSNHVLIYLDK	3	y	1	5	sp|P01023|A2MG_HUMAN	367100000000	5350.79
539.954	694.383	19.5956	Alpha-2-macroglobulin OS=Homo sapiens GN=A2M PE=1 SV=3	TEVSSNHVLIYLDK	TEVSSNHVLIYLDK	3	y	2	12	sp|P01023|A2MG_HUMAN	367100000000	5350.79
539.954	758.904	19.5956	Alpha-2-macroglobulin OS=Homo sapiens GN=A2M PE=1 SV=3	TEVSSNHVLIYLDK	TEVSSNHVLIYLDK	3	y	2	13	sp|P01023|A2MG_HUMAN	367100000000	5350.79
539.954	764.455	19.5956	Alpha-2-macroglobulin OS=Homo sapiens GN=A2M PE=1 SV=3	TEVSSNHVLIYLDK	TEVSSNHVLIYLDK	3	y	1	6	sp|P01023|A2MG_HUMAN	367100000000	5350.79
539.954	863.524	19.5956	Alpha-2-macroglobulin OS=Homo sapiens GN=A2M PE=1 SV=3	TEVSSNHVLIYLDK	TEVSSNHVLIYLDK	3	y	1	7	sp|P01023|A2MG_HUMAN	367100000000	5350.79
539.954	967.484	19.5956	Alpha-2-macroglobulin OS=Homo sapiens GN=A2M PE=1 SV=3	TEVSSNHVLIYLDK	TEVSSNHVLIYLDK	3	b	1	9	sp|P01023|A2MG_HUMAN	367100000000	5350.79
558.291	456.318	23.0862	Alpha-2-macroglobulin OS=Homo sapiens GN=A2M PE=1 SV=3	TEHPFTVEEFVLPK	TEHPFTVEEFVLPK	3	y	1	4	sp|P01023|A2MG_HUMAN	715491000000	3905.08
558.291	603.386	23.0862	Alpha-2-macroglobulin OS=Homo sapiens GN=A2M PE=1 SV=3	TEHPFTVEEFVLPK	TEHPFTVEEFVLPK	3	y	1	5	sp|P01023|A2MG_HUMAN	715491000000	3905.08
558.291	713.325	23.0862	Alpha-2-macroglobulin OS=Homo sapiens GN=A2M PE=1 SV=3	TEHPFTVEEFVLPK	TEHPFTVEEFVLPK	3	b	1	6	sp|P01023|A2MG_HUMAN	715491000000	3905.08
558.291	732.429	23.0862	Alpha-2-macroglobulin OS=Homo sapiens GN=A2M PE=1 SV=3	TEHPFTVEEFVLPK	TEHPFTVEEFVLPK	3	y	1	6	sp|P01023|A2MG_HUMAN	715491000000	3905.08
558.291	812.394	23.0862	Alpha-2-macroglobulin OS=Homo sapiens GN=A2M PE=1 SV=3	TEHPFTVEEFVLPK	TEHPFTVEEFVLPK	3	b	1	7	sp|P01023|A2MG_HUMAN	715491000000	3905.08
558.291	861.472	23.0862	Alpha-2-macroglobulin OS=Homo sapiens GN=A2M PE=1 SV=3	TEHPFTVEEFVLPK	TEHPFTVEEFVLPK	3	y	1	7	sp|P01023|A2MG_HUMAN	715491000000	3905.08
558.291	1070.48	23.0862	Alpha-2-macroglobulin OS=Homo sapiens GN=A2M PE=1 SV=3	TEHPFTVEEFVLPK	TEHPFTVEEFVLPK	3	b	1	9	sp|P01023|A2MG_HUMAN	715491000000	3905.08
594.008	446.261	22.0303	Alpha-2-macroglobulin OS=Homo sapiens GN=A2M PE=1 SV=3	DTVIKPLLVEPEGLEK	DTVIKPLLVEPEGLEK	3	y	1	4	sp|P01023|A2MG_HUMAN	2892297984	5258.35
594.008	672.356	22.0303	Alpha-2-macroglobulin OS=Homo sapiens GN=A2M PE=1 SV=3	DTVIKPLLVEPEGLEK	DTVIKPLLVEPEGLEK	3	y	1	6	sp|P01023|A2MG_HUMAN	2892297984	5258.35
594.008	767.466	22.0303	Alpha-2-macroglobulin OS=Homo sapiens GN=A2M PE=1 SV=3	DTVIKPLLVEPEGLEK	DTVIKPLLVEPEGLEK	3	b	1	7	sp|P01023|A2MG_HUMAN	2892297984	5258.35
594.008	782.471	22.0303	Alpha-2-macroglobulin OS=Homo sapiens GN=A2M PE=1 SV=3	DTVIKPLLVEPEGLEK	DTVIKPLLVEPEGLEK	3	y	2	14	sp|P01023|A2MG_HUMAN	2892297984	5258.35
594.008	801.399	22.0303	Alpha-2-macroglobulin OS=Homo sapiens GN=A2M PE=1 SV=3	DTVIKPLLVEPEGLEK	DTVIKPLLVEPEGLEK	3	y	1	7	sp|P01023|A2MG_HUMAN	2892297984	5258.35
594.008	880.55	22.0303	Alpha-2-macroglobulin OS=Homo sapiens GN=A2M PE=1 SV=3	DTVIKPLLVEPEGLEK	DTVIKPLLVEPEGLEK	3	b	1	8	sp|P01023|A2MG_HUMAN	2892297984	5258.35
594.008	900.467	22.0303	Alpha-2-macroglobulin OS=Homo sapiens GN=A2M PE=1 SV=3	DTVIKPLLVEPEGLEK	DTVIKPLLVEPEGLEK	3	y	1	8	sp|P01023|A2MG_HUMAN	2892297984	5258.35
634.882	501.34	20.7229	Angiotensinogen OS=Homo sapiens GN=AGT PE=1 SV=1	ALQDQLVLVAAK	ALQDQLVLVAAK	2	y	1	5	sp|P01019|ANGT_HUMAN	47837100000000	674.37
634.882	669.357	20.7229	Angiotensinogen OS=Homo sapiens GN=AGT PE=1 SV=1	ALQDQLVLVAAK	ALQDQLVLVAAK	2	b	1	6	sp|P01019|ANGT_HUMAN	47837100000000	674.37
634.882	713.492	20.7229	Angiotensinogen OS=Homo sapiens GN=AGT PE=1 SV=1	ALQDQLVLVAAK	ALQDQLVLVAAK	2	y	1	7	sp|P01019|ANGT_HUMAN	47837100000000	674.37
634.882	768.425	20.7229	Angiotensinogen OS=Homo sapiens GN=AGT PE=1 SV=1	ALQDQLVLVAAK	ALQDQLVLVAAK	2	b	1	7	sp|P01019|ANGT_HUMAN	47837100000000	674.37
634.882	841.551	20.7229	Angiotensinogen OS=Homo sapiens GN=AGT PE=1 SV=1	ALQDQLVLVAAK	ALQDQLVLVAAK	2	y	1	8	sp|P01019|ANGT_HUMAN	47837100000000	674.37
634.882	956.578	20.7229	Angiotensinogen OS=Homo sapiens GN=AGT PE=1 SV=1	ALQDQLVLVAAK	ALQDQLVLVAAK	2	y	1	9	sp|P01019|ANGT_HUMAN	47837100000000	674.37
634.882	1084.64	20.7229	Angiotensinogen OS=Homo sapiens GN=AGT PE=1 SV=1	ALQDQLVLVAAK	ALQDQLVLVAAK	2	y	1	10	sp|P01019|ANGT_HUMAN	47837100000000	674.37
437.207	483.738	16.8918	Antithrombin-III OS=Homo sapiens GN=SERPINC1 PE=1 SV=1	DDLYVSDAFHK	DDLYVSDAFHK	3	y	2	8	sp|P01008|ANT3_HUMAN	1352.17	1780.45
437.207	540.28	16.8918	Antithrombin-III OS=Homo sapiens GN=SERPINC1 PE=1 SV=1	DDLYVSDAFHK	DDLYVSDAFHK	3	y	2	9	sp|P01008|ANT3_HUMAN	1352.17	1780.45
437.207	704.336	16.8918	Antithrombin-III OS=Homo sapiens GN=SERPINC1 PE=1 SV=1	DDLYVSDAFHK	DDLYVSDAFHK	3	y	1	6	sp|P01008|ANT3_HUMAN	1352.17	1780.45
437.207	803.405	16.8918	Antithrombin-III OS=Homo sapiens GN=SERPINC1 PE=1 SV=1	DDLYVSDAFHK	DDLYVSDAFHK	3	y	1	7	sp|P01008|ANT3_HUMAN	1352.17	1780.45
447.559	512.287	21.6621	Antithrombin-III OS=Homo sapiens GN=SERPINC1 PE=1 SV=1	TSDQIHFFFAK	TSDQIHFFFAK	3	y	1	4	sp|P01008|ANT3_HUMAN	4.808e+16	4787.56
447.559	576.795	21.6621	Antithrombin-III OS=Homo sapiens GN=SERPINC1 PE=1 SV=1	TSDQIHFFFAK	TSDQIHFFFAK	3	y	2	9	sp|P01008|ANT3_HUMAN	4.808e+16	4787.56
447.559	620.311	21.6621	Antithrombin-III OS=Homo sapiens GN=SERPINC1 PE=1 SV=1	TSDQIHFFFAK	TSDQIHFFFAK	3	y	2	10	sp|P01008|ANT3_HUMAN	4.808e+16	4787.56
447.559	659.355	21.6621	Antithrombin-III OS=Homo sapiens GN=SERPINC1 PE=1 SV=1	TSDQIHFFFAK	TSDQIHFFFAK	3	y	1	5	sp|P01008|ANT3_HUMAN	4.808e+16	4787.56
447.559	796.414	21.6621	Antithrombin-III OS=Homo sapiens GN=SERPINC1 PE=1 SV=1	TSDQIHFFFAK	TSDQIHFFFAK	3	y	1	6	sp|P01008|ANT3_HUMAN	4.808e+16	4787.56
447.559	909.498	21.6621	Antithrombin-III OS=Homo sapiens GN=SERPINC1 PE=1 SV=1	TSDQIHFFFAK	TSDQIHFFFAK	3	y	1	7	sp|P01008|ANT3_HUMAN	4.808e+16	4787.56
510.253	533.293	18.264	Antithrombin-III OS=Homo sapiens GN=SERPINC1 PE=1 SV=1	FATTFYQHLADSK	FATTFYQHLADSK	3	y	1	5	sp|P01008|ANT3_HUMAN	610154000000000	2681.54
510.253	554.775	18.264	Antithrombin-III OS=Homo sapiens GN=SERPINC1 PE=1 SV=1	FATTFYQHLADSK	FATTFYQHLADSK	3	y	2	9	sp|P01008|ANT3_HUMAN	610154000000000	2681.54
510.253	655.822	18.264	Antithrombin-III OS=Homo sapiens GN=SERPINC1 PE=1 SV=1	FATTFYQHLADSK	FATTFYQHLADSK	3	y	2	11	sp|P01008|ANT3_HUMAN	610154000000000	2681.54
510.253	670.352	18.264	Antithrombin-III OS=Homo sapiens GN=SERPINC1 PE=1 SV=1	FATTFYQHLADSK	FATTFYQHLADSK	3	y	1	6	sp|P01008|ANT3_HUMAN	610154000000000	2681.54
510.253	961.474	18.264	Antithrombin-III OS=Homo sapiens GN=SERPINC1 PE=1 SV=1	FATTFYQHLADSK	FATTFYQHLADSK	3	y	1	8	sp|P01008|ANT3_HUMAN	610154000000000	2681.54
510.253	1108.54	18.264	Antithrombin-III OS=Homo sapiens GN=SERPINC1 PE=1 SV=1	FATTFYQHLADSK	FATTFYQHLADSK	3	y	1	9	sp|P01008|ANT3_HUMAN	610154000000000	2681.54
558.953	704.332	16.1584	Antithrombin-III OS=Homo sapiens GN=SERPINC1 PE=1 SV=1	LQPLDFKENAEQSR	LQPLDFKENAEQSR	3	y	1	6	sp|P01008|ANT3_HUMAN	3315810000000000	27089.2
558.953	717.355	16.1584	Antithrombin-III OS=Homo sapiens GN=SERPINC1 PE=1 SV=1	LQPLDFKENAEQSR	LQPLDFKENAEQSR	3	y	2	12	sp|P01008|ANT3_HUMAN	3315810000000000	27089.2
558.953	833.375	16.1584	Antithrombin-III OS=Homo sapiens GN=SERPINC1 PE=1 SV=1	LQPLDFKENAEQSR	LQPLDFKENAEQSR	3	y	1	7	sp|P01008|ANT3_HUMAN	3315810000000000	27089.2
558.953	961.47	16.1584	Antithrombin-III OS=Homo sapiens GN=SERPINC1 PE=1 SV=1	LQPLDFKENAEQSR	LQPLDFKENAEQSR	3	y	1	8	sp|P01008|ANT3_HUMAN	3315810000000000	27089.2
558.953	1108.54	16.1584	Antithrombin-III OS=Homo sapiens GN=SERPINC1 PE=1 SV=1	LQPLDFKENAEQSR	LQPLDFKENAEQSR	3	y	1	9	sp|P01008|ANT3_HUMAN	3315810000000000	27089.2
558.953	1223.57	16.1584	Antithrombin-III OS=Homo sapiens GN=SERPINC1 PE=1 SV=1	LQPLDFKENAEQSR	LQPLDFKENAEQSR	3	y	1	10	sp|P01008|ANT3_HUMAN	3315810000000000	27089.2
625.629	665.341	10.6866	Antithrombin-III OS=Homo sapiens GN=SERPINC1 PE=1 SV=1	ATEDEGSEQKIPEATNR	ATEDEGSEQKIPEATNR	3	y	2	12	sp|P01008|ANT3_HUMAN	1.53818e+16	9760.65
625.629	687.342	10.6866	Antithrombin-III OS=Homo sapiens GN=SERPINC1 PE=1 SV=1	ATEDEGSEQKIPEATNR	ATEDEGSEQKIPEATNR	3	y	1	6	sp|P01008|ANT3_HUMAN	1.53818e+16	9760.65
625.629	787.376	10.6866	Antithrombin-III OS=Homo sapiens GN=SERPINC1 PE=1 SV=1	ATEDEGSEQKIPEATNR	ATEDEGSEQKIPEATNR	3	y	2	14	sp|P01008|ANT3_HUMAN	1.53818e+16	9760.65
625.629	851.898	10.6866	Antithrombin-III OS=Homo sapiens GN=SERPINC1 PE=1 SV=1	ATEDEGSEQKIPEATNR	ATEDEGSEQKIPEATNR	3	y	2	15	sp|P01008|ANT3_HUMAN	1.53818e+16	9760.65
625.629	928.521	10.6866	Antithrombin-III OS=Homo sapiens GN=SERPINC1 PE=1 SV=1	ATEDEGSEQKIPEATNR	ATEDEGSEQKIPEATNR	3	y	1	8	sp|P01008|ANT3_HUMAN	1.53818e+16	9760.65
625.629	1075.45	10.6866	Antithrombin-III OS=Homo sapiens GN=SERPINC1 PE=1 SV=1	ATEDEGSEQKIPEATNR	ATEDEGSEQKIPEATNR	3	b	1	10	sp|P01008|ANT3_HUMAN	1.53818e+16	9760.65
625.629	1188.54	10.6866	Antithrombin-III OS=Homo sapiens GN=SERPINC1 PE=1 SV=1	ATEDEGSEQKIPEATNR	ATEDEGSEQKIPEATNR	3	b	1	11	sp|P01008|ANT3_HUMAN	1.53818e+16	9760.65
400.872	532.275	13.6409	Apolipoprotein A-I OS=Homo sapiens GN=APOA1 PE=1 SV=1	HLAPYSDELR	HLAPYSDELR	3	y	2	9	sp|P02647|APOA1_HUMAN	247392192	1667.64
400.872	582.303	13.6409	Apolipoprotein A-I OS=Homo sapiens GN=APOA1 PE=1 SV=1	HLAPYSDELR	HLAPYSDELR	3	b	1	5	sp|P02647|APOA1_HUMAN	247392192	1667.64
400.872	619.305	13.6409	Apolipoprotein A-I OS=Homo sapiens GN=APOA1 PE=1 SV=1	HLAPYSDELR	HLAPYSDELR	3	y	1	5	sp|P02647|APOA1_HUMAN	247392192	1667.64
400.872	669.336	13.6409	Apolipoprotein A-I OS=Homo sapiens GN=APOA1 PE=1 SV=1	HLAPYSDELR	HLAPYSDELR	3	b	1	6	sp|P02647|APOA1_HUMAN	247392192	1667.64
400.872	782.368	13.6409	Apolipoprotein A-I OS=Homo sapiens GN=APOA1 PE=1 SV=1	HLAPYSDELR	HLAPYSDELR	3	y	1	6	sp|P02647|APOA1_HUMAN	247392192	1667.64
460.91	577.298	14.3281	Apolipoprotein A-I OS=Homo sapiens GN=APOA1 PE=1 SV=1	VQPYLDDFQKK	VQPYLDDFQKK	3	y	2	9	sp|P02647|APOA1_HUMAN	11007356928	53371.5
460.91	665.362	14.3281	Apolipoprotein A-I OS=Homo sapiens GN=APOA1 PE=1 SV=1	VQPYLDDFQKK	VQPYLDDFQKK	3	y	1	5	sp|P02647|APOA1_HUMAN	11007356928	53371.5
460.91	893.473	14.3281	Apolipoprotein A-I OS=Homo sapiens GN=APOA1 PE=1 SV=1	VQPYLDDFQKK	VQPYLDDFQKK	3	y	1	7	sp|P02647|APOA1_HUMAN	11007356928	53371.5
484.589	513.251	16.2675	Apolipoprotein A-I OS=Homo sapiens GN=APOA1 PE=1 SV=1	AKVQPYLDDFQK	AKVQPYLDDFQK	3	y	2	8	sp|P02647|APOA1_HUMAN	8.55953e+16	6432.41
484.589	524.319	16.2675	Apolipoprotein A-I OS=Homo sapiens GN=APOA1 PE=1 SV=1	AKVQPYLDDFQK	AKVQPYLDDFQK	3	b	1	5	sp|P02647|APOA1_HUMAN	8.55953e+16	6432.41
484.589	537.267	16.2675	Apolipoprotein A-I OS=Homo sapiens GN=APOA1 PE=1 SV=1	AKVQPYLDDFQK	AKVQPYLDDFQK	3	y	1	4	sp|P02647|APOA1_HUMAN	8.55953e+16	6432.41
484.589	652.294	16.2675	Apolipoprotein A-I OS=Homo sapiens GN=APOA1 PE=1 SV=1	AKVQPYLDDFQK	AKVQPYLDDFQK	3	y	1	5	sp|P02647|APOA1_HUMAN	8.55953e+16	6432.41
484.589	687.382	16.2675	Apolipoprotein A-I OS=Homo sapiens GN=APOA1 PE=1 SV=1	AKVQPYLDDFQK	AKVQPYLDDFQK	3	b	1	6	sp|P02647|APOA1_HUMAN	8.55953e+16	6432.41
484.589	765.378	16.2675	Apolipoprotein A-I OS=Homo sapiens GN=APOA1 PE=1 SV=1	AKVQPYLDDFQK	AKVQPYLDDFQK	3	y	1	6	sp|P02647|APOA1_HUMAN	8.55953e+16	6432.41
488.289	573.361	21.8093	Apolipoprotein A-I OS=Homo sapiens GN=APOA1 PE=1 SV=1	VKDLATVYVDVLK	VKDLATVYVDVLK	3	y	1	5	sp|P02647|APOA1_HUMAN	3.35453e+17	3887.64
488.289	628.366	21.8093	Apolipoprotein A-I OS=Homo sapiens GN=APOA1 PE=1 SV=1	VKDLATVYVDVLK	VKDLATVYVDVLK	3	b	1	6	sp|P02647|APOA1_HUMAN	3.35453e+17	3887.64
488.289	727.435	21.8093	Apolipoprotein A-I OS=Homo sapiens GN=APOA1 PE=1 SV=1	VKDLATVYVDVLK	VKDLATVYVDVLK	3	b	1	7	sp|P02647|APOA1_HUMAN	3.35453e+17	3887.64
488.289	736.424	21.8093	Apolipoprotein A-I OS=Homo sapiens GN=APOA1 PE=1 SV=1	VKDLATVYVDVLK	VKDLATVYVDVLK	3	y	1	6	sp|P02647|APOA1_HUMAN	3.35453e+17	3887.64
488.289	835.492	21.8093	Apolipoprotein A-I OS=Homo sapiens GN=APOA1 PE=1 SV=1	VKDLATVYVDVLK	VKDLATVYVDVLK	3	y	1	7	sp|P02647|APOA1_HUMAN	3.35453e+17	3887.64
516.263	416.205	16.2676	Apolipoprotein A-I OS=Homo sapiens GN=APOA1 PE=1 SV=1	LSPLGEEMR	LSPLGEEMR	2	y	2	7	sp|P02647|APOA1_HUMAN	471185000000000	2449.33
516.263	564.245	16.2676	Apolipoprotein A-I OS=Homo sapiens GN=APOA1 PE=1 SV=1	LSPLGEEMR	LSPLGEEMR	2	y	1	4	sp|P02647|APOA1_HUMAN	471185000000000	2449.33
516.263	621.266	16.2676	Apolipoprotein A-I OS=Homo sapiens GN=APOA1 PE=1 SV=1	LSPLGEEMR	LSPLGEEMR	2	y	1	5	sp|P02647|APOA1_HUMAN	471185000000000	2449.33
516.263	734.35	16.2676	Apolipoprotein A-I OS=Homo sapiens GN=APOA1 PE=1 SV=1	LSPLGEEMR	LSPLGEEMR	2	y	1	6	sp|P02647|APOA1_HUMAN	471185000000000	2449.33
516.263	831.403	16.2676	Apolipoprotein A-I OS=Homo sapiens GN=APOA1 PE=1 SV=1	LSPLGEEMR	LSPLGEEMR	2	y	1	7	sp|P02647|APOA1_HUMAN	471185000000000	2449.33
516.263	918.435	16.2676	Apolipoprotein A-I OS=Homo sapiens GN=APOA1 PE=1 SV=1	LSPLGEEMR	LSPLGEEMR	2	y	1	8	sp|P02647|APOA1_HUMAN	471185000000000	2449.33
575.32	515.275	13.4667	Apolipoprotein A-I OS=Homo sapiens GN=APOA1 PE=1 SV=1	QKVEPLRAELQEGAR	QKVEPLRAELQEGAR	3	y	2	9	sp|P02647|APOA1_HUMAN	76153300000000	29463.8
575.32	571.817	13.4667	Apolipoprotein A-I OS=Homo sapiens GN=APOA1 PE=1 SV=1	QKVEPLRAELQEGAR	QKVEPLRAELQEGAR	3	y	2	10	sp|P02647|APOA1_HUMAN	76153300000000	29463.8
575.32	620.344	13.4667	Apolipoprotein A-I OS=Homo sapiens GN=APOA1 PE=1 SV=1	QKVEPLRAELQEGAR	QKVEPLRAELQEGAR	3	y	2	11	sp|P02647|APOA1_HUMAN	76153300000000	29463.8
575.32	684.865	13.4667	Apolipoprotein A-I OS=Homo sapiens GN=APOA1 PE=1 SV=1	QKVEPLRAELQEGAR	QKVEPLRAELQEGAR	3	y	2	12	sp|P02647|APOA1_HUMAN	76153300000000	29463.8
575.32	734.399	13.4667	Apolipoprotein A-I OS=Homo sapiens GN=APOA1 PE=1 SV=1	QKVEPLRAELQEGAR	QKVEPLRAELQEGAR	3	y	2	13	sp|P02647|APOA1_HUMAN	76153300000000	29463.8
575.32	798.447	13.4667	Apolipoprotein A-I OS=Homo sapiens GN=APOA1 PE=1 SV=1	QKVEPLRAELQEGAR	QKVEPLRAELQEGAR	3	y	2	14	sp|P02647|APOA1_HUMAN	76153300000000	29463.8
642.29	451.266	18.5752	Apolipoprotein A-I OS=Homo sapiens GN=APOA1 PE=1 SV=1	WQEEMELYR	WQEEMELYR	2	y	1	3	sp|P02647|APOA1_HUMAN	3.43772e+18	6941.36
642.29	711.349	18.5752	Apolipoprotein A-I OS=Homo sapiens GN=APOA1 PE=1 SV=1	WQEEMELYR	WQEEMELYR	2	y	1	5	sp|P02647|APOA1_HUMAN	3.43772e+18	6941.36
642.29	840.392	18.5752	Apolipoprotein A-I OS=Homo sapiens GN=APOA1 PE=1 SV=1	WQEEMELYR	WQEEMELYR	2	y	1	6	sp|P02647|APOA1_HUMAN	3.43772e+18	6941.36
642.29	969.435	18.5752	Apolipoprotein A-I OS=Homo sapiens GN=APOA1 PE=1 SV=1	WQEEMELYR	WQEEMELYR	2	y	1	7	sp|P02647|APOA1_HUMAN	3.43772e+18	6941.36
642.29	1097.49	18.5752	Apolipoprotein A-I OS=Homo sapiens GN=APOA1 PE=1 SV=1	WQEEMELYR	WQEEMELYR	2	y	1	8	sp|P02647|APOA1_HUMAN	3.43772e+18	6941.36
700.838	808.42	19.9868	Apolipoprotein A-I OS=Homo sapiens GN=APOA1 PE=1 SV=1	DYVSQFEGSALGK	DYVSQFEGSALGK	2	y	1	8	sp|P02647|APOA1_HUMAN	410063000000000	12064.1
700.838	1023.51	19.9868	Apolipoprotein A-I OS=Homo sapiens GN=APOA1 PE=1 SV=1	DYVSQFEGSALGK	DYVSQFEGSALGK	2	y	1	10	sp|P02647|APOA1_HUMAN	410063000000000	12064.1
700.838	1122.58	19.9868	Apolipoprotein A-I OS=Homo sapiens GN=APOA1 PE=1 SV=1	DYVSQFEGSALGK	DYVSQFEGSALGK	2	y	1	11	sp|P02647|APOA1_HUMAN	410063000000000	12064.1
420.562	420.562	11.361	Apolipoprotein A-IV OS=Homo sapiens GN=APOA4 PE=1 SV=3	ISASAEELRQR	ISASAEELRQR	3	y	3	11	sp|P06727|APOA4_HUMAN	139599000000000	5335.42
420.562	494.762	11.361	Apolipoprotein A-IV OS=Homo sapiens GN=APOA4 PE=1 SV=3	ISASAEELRQR	ISASAEELRQR	3	y	2	8	sp|P06727|APOA4_HUMAN	139599000000000	5335.42
420.562	530.281	11.361	Apolipoprotein A-IV OS=Homo sapiens GN=APOA4 PE=1 SV=3	ISASAEELRQR	ISASAEELRQR	3	y	2	9	sp|P06727|APOA4_HUMAN	139599000000000	5335.42
420.562	573.797	11.361	Apolipoprotein A-IV OS=Homo sapiens GN=APOA4 PE=1 SV=3	ISASAEELRQR	ISASAEELRQR	3	y	2	10	sp|P06727|APOA4_HUMAN	139599000000000	5335.42
434.233	473.319	11.8186	Apolipoprotein A-IV OS=Homo sapiens GN=APOA4 PE=1 SV=3	IDQNVEELKGR	IDQNVEELKGR	3	y	1	4	sp|P06727|APOA4_HUMAN	992127000000000	11779.6
434.233	536.791	11.8186	Apolipoprotein A-IV OS=Homo sapiens GN=APOA4 PE=1 SV=3	IDQNVEELKGR	IDQNVEELKGR	3	y	2	9	sp|P06727|APOA4_HUMAN	992127000000000	11779.6
434.233	594.304	11.8186	Apolipoprotein A-IV OS=Homo sapiens GN=APOA4 PE=1 SV=3	IDQNVEELKGR	IDQNVEELKGR	3	y	2	10	sp|P06727|APOA4_HUMAN	992127000000000	11779.6
434.233	602.362	11.8186	Apolipoprotein A-IV OS=Homo sapiens GN=APOA4 PE=1 SV=3	IDQNVEELKGR	IDQNVEELKGR	3	y	1	5	sp|P06727|APOA4_HUMAN	992127000000000	11779.6
434.233	731.405	11.8186	Apolipoprotein A-IV OS=Homo sapiens GN=APOA4 PE=1 SV=3	IDQNVEELKGR	IDQNVEELKGR	3	y	1	6	sp|P06727|APOA4_HUMAN	992127000000000	11779.6
434.233	944.516	11.8186	Apolipoprotein A-IV OS=Homo sapiens GN=APOA4 PE=1 SV=3	IDQNVEELKGR	IDQNVEELKGR	3	y	1	8	sp|P06727|APOA4_HUMAN	992127000000000	11779.6
437.571	521.345	16.6825	Apolipoprotein A-IV OS=Homo sapiens GN=APOA4 PE=1 SV=3	LTPYADEFKVK	LTPYADEFKVK	3	y	1	4	sp|P06727|APOA4_HUMAN	5.75511e+18	4878.02
437.571	548.787	16.6825	Apolipoprotein A-IV OS=Homo sapiens GN=APOA4 PE=1 SV=3	LTPYADEFKVK	LTPYADEFKVK	3	y	2	9	sp|P06727|APOA4_HUMAN	5.75511e+18	4878.02
437.571	765.414	16.6825	Apolipoprotein A-IV OS=Homo sapiens GN=APOA4 PE=1 SV=3	LTPYADEFKVK	LTPYADEFKVK	3	y	1	6	sp|P06727|APOA4_HUMAN	5.75511e+18	4878.02
437.571	836.451	16.6825	Apolipoprotein A-IV OS=Homo sapiens GN=APOA4 PE=1 SV=3	LTPYADEFKVK	LTPYADEFKVK	3	y	1	7	sp|P06727|APOA4_HUMAN	5.75511e+18	4878.02
437.571	999.515	16.6825	Apolipoprotein A-IV OS=Homo sapiens GN=APOA4 PE=1 SV=3	LTPYADEFKVK	LTPYADEFKVK	3	y	1	8	sp|P06727|APOA4_HUMAN	5.75511e+18	4878.02
437.907	550.28	18.6669	Apolipoprotein A-IV OS=Homo sapiens GN=APOA4 PE=1 SV=3	LVPFATELHER	LVPFATELHER	3	y	2	9	sp|P06727|APOA4_HUMAN	1.60666e+17	5935.86
437.907	554.305	18.6669	Apolipoprotein A-IV OS=Homo sapiens GN=APOA4 PE=1 SV=3	LVPFATELHER	LVPFATELHER	3	y	1	4	sp|P06727|APOA4_HUMAN	1.60666e+17	5935.86
437.907	683.347	18.6669	Apolipoprotein A-IV OS=Homo sapiens GN=APOA4 PE=1 SV=3	LVPFATELHER	LVPFATELHER	3	y	1	5	sp|P06727|APOA4_HUMAN	1.60666e+17	5935.86
437.907	784.395	18.6669	Apolipoprotein A-IV OS=Homo sapiens GN=APOA4 PE=1 SV=3	LVPFATELHER	LVPFATELHER	3	y	1	6	sp|P06727|APOA4_HUMAN	1.60666e+17	5935.86
437.907	855.432	18.6669	Apolipoprotein A-IV OS=Homo sapiens GN=APOA4 PE=1 SV=3	LVPFATELHER	LVPFATELHER	3	y	1	7	sp|P06727|APOA4_HUMAN	1.60666e+17	5935.86
437.907	1002.5	18.6669	Apolipoprotein A-IV OS=Homo sapiens GN=APOA4 PE=1 SV=3	LVPFATELHER	LVPFATELHER	3	y	1	8	sp|P06727|APOA4_HUMAN	1.60666e+17	5935.86
451.558	482.272	12.1622	Apolipoprotein A-IV OS=Homo sapiens GN=APOA4 PE=1 SV=3	RVEPYGENFNK	RVEPYGENFNK	3	b	1	4	sp|P06727|APOA4_HUMAN	9984480000000000	5022.39
451.558	484.727	12.1622	Apolipoprotein A-IV OS=Homo sapiens GN=APOA4 PE=1 SV=3	RVEPYGENFNK	RVEPYGENFNK	3	y	2	8	sp|P06727|APOA4_HUMAN	9984480000000000	5022.39
451.558	522.267	12.1622	Apolipoprotein A-IV OS=Homo sapiens GN=APOA4 PE=1 SV=3	RVEPYGENFNK	RVEPYGENFNK	3	y	1	4	sp|P06727|APOA4_HUMAN	9984480000000000	5022.39
451.558	645.336	12.1622	Apolipoprotein A-IV OS=Homo sapiens GN=APOA4 PE=1 SV=3	RVEPYGENFNK	RVEPYGENFNK	3	b	1	5	sp|P06727|APOA4_HUMAN	9984480000000000	5022.39
451.558	651.31	12.1622	Apolipoprotein A-IV OS=Homo sapiens GN=APOA4 PE=1 SV=3	RVEPYGENFNK	RVEPYGENFNK	3	y	1	5	sp|P06727|APOA4_HUMAN	9984480000000000	5022.39
451.558	702.357	12.1622	Apolipoprotein A-IV OS=Homo sapiens GN=APOA4 PE=1 SV=3	RVEPYGENFNK	RVEPYGENFNK	3	b	1	6	sp|P06727|APOA4_HUMAN	9984480000000000	5022.39
451.558	708.331	12.1622	Apolipoprotein A-IV OS=Homo sapiens GN=APOA4 PE=1 SV=3	RVEPYGENFNK	RVEPYGENFNK	3	y	1	6	sp|P06727|APOA4_HUMAN	9984480000000000	5022.39
451.558	871.394	12.1622	Apolipoprotein A-IV OS=Homo sapiens GN=APOA4 PE=1 SV=3	RVEPYGENFNK	RVEPYGENFNK	3	y	1	7	sp|P06727|APOA4_HUMAN	9984480000000000	5022.39
451.558	968.447	12.1622	Apolipoprotein A-IV OS=Homo sapiens GN=APOA4 PE=1 SV=3	RVEPYGENFNK	RVEPYGENFNK	3	y	1	8	sp|P06727|APOA4_HUMAN	9984480000000000	5022.39
475.272	515.275	16.9639	Apolipoprotein A-IV OS=Homo sapiens GN=APOA4 PE=1 SV=3	LAPLAEDVRGNLR	LAPLAEDVRGNLR	3	y	2	9	sp|P06727|APOA4_HUMAN	209501000000000	3128.51
475.272	571.817	16.9639	Apolipoprotein A-IV OS=Homo sapiens GN=APOA4 PE=1 SV=3	LAPLAEDVRGNLR	LAPLAEDVRGNLR	3	y	2	10	sp|P06727|APOA4_HUMAN	209501000000000	3128.51
475.272	620.344	16.9639	Apolipoprotein A-IV OS=Homo sapiens GN=APOA4 PE=1 SV=3	LAPLAEDVRGNLR	LAPLAEDVRGNLR	3	y	2	11	sp|P06727|APOA4_HUMAN	209501000000000	3128.51
475.272	655.862	16.9639	Apolipoprotein A-IV OS=Homo sapiens GN=APOA4 PE=1 SV=3	LAPLAEDVRGNLR	LAPLAEDVRGNLR	3	y	2	12	sp|P06727|APOA4_HUMAN	209501000000000	3128.51
488.259	546.288	12.5628	Apolipoprotein A-IV OS=Homo sapiens GN=APOA4 PE=1 SV=3	ISASAEELR	ISASAEELR	2	y	1	4	sp|P06727|APOA4_HUMAN	1.63135e+17	12111
488.259	617.325	12.5628	Apolipoprotein A-IV OS=Homo sapiens GN=APOA4 PE=1 SV=3	ISASAEELR	ISASAEELR	2	y	1	5	sp|P06727|APOA4_HUMAN	1.63135e+17	12111
488.259	775.394	12.5628	Apolipoprotein A-IV OS=Homo sapiens GN=APOA4 PE=1 SV=3	ISASAEELR	ISASAEELR	2	y	1	7	sp|P06727|APOA4_HUMAN	1.63135e+17	12111
488.259	801.399	12.5628	Apolipoprotein A-IV OS=Homo sapiens GN=APOA4 PE=1 SV=3	ISASAEELR	ISASAEELR	2	b	1	8	sp|P06727|APOA4_HUMAN	1.63135e+17	12111
488.259	862.427	12.5628	Apolipoprotein A-IV OS=Homo sapiens GN=APOA4 PE=1 SV=3	ISASAEELR	ISASAEELR	2	y	1	8	sp|P06727|APOA4_HUMAN	1.63135e+17	12111
492.28	400.219	15.8248	Apolipoprotein A-IV OS=Homo sapiens GN=APOA4 PE=1 SV=3	LAPLAEDVR	LAPLAEDVR	2	y	2	7	sp|P06727|APOA4_HUMAN	878824000000	11589.7
492.28	589.294	15.8248	Apolipoprotein A-IV OS=Homo sapiens GN=APOA4 PE=1 SV=3	LAPLAEDVR	LAPLAEDVR	2	y	1	5	sp|P06727|APOA4_HUMAN	878824000000	11589.7
492.28	799.431	15.8248	Apolipoprotein A-IV OS=Homo sapiens GN=APOA4 PE=1 SV=3	LAPLAEDVR	LAPLAEDVR	2	y	1	7	sp|P06727|APOA4_HUMAN	878824000000	11589.7
538.774	629.329	21.9703	Apolipoprotein A-IV OS=Homo sapiens GN=APOA4 PE=1 SV=3	VNSFFSTFK	VNSFFSTFK	2	y	1	5	sp|P06727|APOA4_HUMAN	1.63873e+16	4024.58
538.774	776.398	21.9703	Apolipoprotein A-IV OS=Homo sapiens GN=APOA4 PE=1 SV=3	VNSFFSTFK	VNSFFSTFK	2	y	1	6	sp|P06727|APOA4_HUMAN	1.63873e+16	4024.58
538.774	863.43	21.9703	Apolipoprotein A-IV OS=Homo sapiens GN=APOA4 PE=1 SV=3	VNSFFSTFK	VNSFFSTFK	2	y	1	7	sp|P06727|APOA4_HUMAN	1.63873e+16	4024.58
538.774	930.436	21.9703	Apolipoprotein A-IV OS=Homo sapiens GN=APOA4 PE=1 SV=3	VNSFFSTFK	VNSFFSTFK	2	b	1	8	sp|P06727|APOA4_HUMAN	1.63873e+16	4024.58
538.774	977.473	21.9703	Apolipoprotein A-IV OS=Homo sapiens GN=APOA4 PE=1 SV=3	VNSFFSTFK	VNSFFSTFK	2	y	1	8	sp|P06727|APOA4_HUMAN	1.63873e+16	4024.58
552.788	431.725	15.0755	Apolipoprotein A-IV OS=Homo sapiens GN=APOA4 PE=1 SV=3	LEPYADQLR	LEPYADQLR	2	y	2	7	sp|P06727|APOA4_HUMAN	1817080000000000	27375.7
552.788	602.326	15.0755	Apolipoprotein A-IV OS=Homo sapiens GN=APOA4 PE=1 SV=3	LEPYADQLR	LEPYADQLR	2	y	1	5	sp|P06727|APOA4_HUMAN	1817080000000000	27375.7
552.788	765.389	15.0755	Apolipoprotein A-IV OS=Homo sapiens GN=APOA4 PE=1 SV=3	LEPYADQLR	LEPYADQLR	2	y	1	6	sp|P06727|APOA4_HUMAN	1817080000000000	27375.7
552.788	862.442	15.0755	Apolipoprotein A-IV OS=Homo sapiens GN=APOA4 PE=1 SV=3	LEPYADQLR	LEPYADQLR	2	y	1	7	sp|P06727|APOA4_HUMAN	1817080000000000	27375.7
598.783	484.727	13.0822	Apolipoprotein A-IV OS=Homo sapiens GN=APOA4 PE=1 SV=3	VEPYGENFNK	VEPYGENFNK	2	y	2	8	sp|P06727|APOA4_HUMAN	9726740000000000	3917.51
598.783	522.267	13.0822	Apolipoprotein A-IV OS=Homo sapiens GN=APOA4 PE=1 SV=3	VEPYGENFNK	VEPYGENFNK	2	y	1	4	sp|P06727|APOA4_HUMAN	9726740000000000	3917.51
598.783	651.31	13.0822	Apolipoprotein A-IV OS=Homo sapiens GN=APOA4 PE=1 SV=3	VEPYGENFNK	VEPYGENFNK	2	y	1	5	sp|P06727|APOA4_HUMAN	9726740000000000	3917.51
598.783	708.331	13.0822	Apolipoprotein A-IV OS=Homo sapiens GN=APOA4 PE=1 SV=3	VEPYGENFNK	VEPYGENFNK	2	y	1	6	sp|P06727|APOA4_HUMAN	9726740000000000	3917.51
598.783	871.394	13.0822	Apolipoprotein A-IV OS=Homo sapiens GN=APOA4 PE=1 SV=3	VEPYGENFNK	VEPYGENFNK	2	y	1	7	sp|P06727|APOA4_HUMAN	9726740000000000	3917.51
598.783	968.447	13.0822	Apolipoprotein A-IV OS=Homo sapiens GN=APOA4 PE=1 SV=3	VEPYGENFNK	VEPYGENFNK	2	y	1	8	sp|P06727|APOA4_HUMAN	9726740000000000	3917.51
675.83	819.384	12.6656	Apolipoprotein A-IV OS=Homo sapiens GN=APOA4 PE=1 SV=3	SLAPYAQDTQEK	SLAPYAQDTQEK	2	y	1	7	sp|P06727|APOA4_HUMAN	7.28279e+16	12784.2
675.83	982.448	12.6656	Apolipoprotein A-IV OS=Homo sapiens GN=APOA4 PE=1 SV=3	SLAPYAQDTQEK	SLAPYAQDTQEK	2	y	1	8	sp|P06727|APOA4_HUMAN	7.28279e+16	12784.2
675.83	1079.5	12.6656	Apolipoprotein A-IV OS=Homo sapiens GN=APOA4 PE=1 SV=3	SLAPYAQDTQEK	SLAPYAQDTQEK	2	y	1	9	sp|P06727|APOA4_HUMAN	7.28279e+16	12784.2
675.83	1150.54	12.6656	Apolipoprotein A-IV OS=Homo sapiens GN=APOA4 PE=1 SV=3	SLAPYAQDTQEK	SLAPYAQDTQEK	2	y	1	10	sp|P06727|APOA4_HUMAN	7.28279e+16	12784.2
511.269	528.241	20.3222	Apolipoprotein B-100 OS=Homo sapiens GN=APOB PE=1 SV=2	NNALDFVTK	NNALDFVTK	2	b	1	5	sp|P04114|APOB_HUMAN	34206.4	1031.66
511.269	609.324	20.3222	Apolipoprotein B-100 OS=Homo sapiens GN=APOB PE=1 SV=2	NNALDFVTK	NNALDFVTK	2	y	1	5	sp|P04114|APOB_HUMAN	34206.4	1031.66
511.269	722.408	20.3222	Apolipoprotein B-100 OS=Homo sapiens GN=APOB PE=1 SV=2	NNALDFVTK	NNALDFVTK	2	y	1	6	sp|P04114|APOB_HUMAN	34206.4	1031.66
511.269	774.378	20.3222	Apolipoprotein B-100 OS=Homo sapiens GN=APOB PE=1 SV=2	NNALDFVTK	NNALDFVTK	2	b	1	7	sp|P04114|APOB_HUMAN	34206.4	1031.66
511.269	793.445	20.3222	Apolipoprotein B-100 OS=Homo sapiens GN=APOB PE=1 SV=2	NNALDFVTK	NNALDFVTK	2	y	1	7	sp|P04114|APOB_HUMAN	34206.4	1031.66
511.269	907.488	20.3222	Apolipoprotein B-100 OS=Homo sapiens GN=APOB PE=1 SV=2	NNALDFVTK	NNALDFVTK	2	y	1	8	sp|P04114|APOB_HUMAN	34206.4	1031.66
588.796	605.325	12.9714	Apolipoprotein B-100 OS=Homo sapiens GN=APOB PE=1 SV=2	GNVATEISTER	GNVATEISTER	2	y	1	5	sp|P04114|APOB_HUMAN	1593.79	1200.27
588.796	685.352	12.9714	Apolipoprotein B-100 OS=Homo sapiens GN=APOB PE=1 SV=2	GNVATEISTER	GNVATEISTER	2	b	1	7	sp|P04114|APOB_HUMAN	1593.79	1200.27
588.796	734.368	12.9714	Apolipoprotein B-100 OS=Homo sapiens GN=APOB PE=1 SV=2	GNVATEISTER	GNVATEISTER	2	y	1	6	sp|P04114|APOB_HUMAN	1593.79	1200.27
588.796	835.416	12.9714	Apolipoprotein B-100 OS=Homo sapiens GN=APOB PE=1 SV=2	GNVATEISTER	GNVATEISTER	2	y	1	7	sp|P04114|APOB_HUMAN	1593.79	1200.27
588.796	906.453	12.9714	Apolipoprotein B-100 OS=Homo sapiens GN=APOB PE=1 SV=2	GNVATEISTER	GNVATEISTER	2	y	1	8	sp|P04114|APOB_HUMAN	1593.79	1200.27
588.796	1005.52	12.9714	Apolipoprotein B-100 OS=Homo sapiens GN=APOB PE=1 SV=2	GNVATEISTER	GNVATEISTER	2	y	1	9	sp|P04114|APOB_HUMAN	1593.79	1200.27
621.822	523.287	19.7513	Apolipoprotein B-100 OS=Homo sapiens GN=APOB PE=1 SV=2	ATGVLYDYVNK	ATGVLYDYVNK	2	y	1	4	sp|P04114|APOB_HUMAN	745.819	1188.43
621.822	638.314	19.7513	Apolipoprotein B-100 OS=Homo sapiens GN=APOB PE=1 SV=2	ATGVLYDYVNK	ATGVLYDYVNK	2	y	1	5	sp|P04114|APOB_HUMAN	745.819	1188.43
621.822	720.356	19.7513	Apolipoprotein B-100 OS=Homo sapiens GN=APOB PE=1 SV=2	ATGVLYDYVNK	ATGVLYDYVNK	2	b	1	7	sp|P04114|APOB_HUMAN	745.819	1188.43
621.822	801.378	19.7513	Apolipoprotein B-100 OS=Homo sapiens GN=APOB PE=1 SV=2	ATGVLYDYVNK	ATGVLYDYVNK	2	y	1	6	sp|P04114|APOB_HUMAN	745.819	1188.43
621.822	914.462	19.7513	Apolipoprotein B-100 OS=Homo sapiens GN=APOB PE=1 SV=2	ATGVLYDYVNK	ATGVLYDYVNK	2	y	1	7	sp|P04114|APOB_HUMAN	745.819	1188.43
621.822	1013.53	19.7513	Apolipoprotein B-100 OS=Homo sapiens GN=APOB PE=1 SV=2	ATGVLYDYVNK	ATGVLYDYVNK	2	y	1	8	sp|P04114|APOB_HUMAN	745.819	1188.43
621.822	1070.55	19.7513	Apolipoprotein B-100 OS=Homo sapiens GN=APOB PE=1 SV=2	ATGVLYDYVNK	ATGVLYDYVNK	2	y	1	9	sp|P04114|APOB_HUMAN	745.819	1188.43
700.328	854.404	13.3753	Apolipoprotein B-100 OS=Homo sapiens GN=APOB PE=1 SV=2	AASGTTGTYQEWK	AASGTTGTYQEWK	2	y	1	6	sp|P04114|APOB_HUMAN	3.11304e+06	1214.5
700.328	911.426	13.3753	Apolipoprotein B-100 OS=Homo sapiens GN=APOB PE=1 SV=2	AASGTTGTYQEWK	AASGTTGTYQEWK	2	y	1	7	sp|P04114|APOB_HUMAN	3.11304e+06	1214.5
700.328	1012.47	13.3753	Apolipoprotein B-100 OS=Homo sapiens GN=APOB PE=1 SV=2	AASGTTGTYQEWK	AASGTTGTYQEWK	2	y	1	8	sp|P04114|APOB_HUMAN	3.11304e+06	1214.5
700.328	1113.52	13.3753	Apolipoprotein B-100 OS=Homo sapiens GN=APOB PE=1 SV=2	AASGTTGTYQEWK	AASGTTGTYQEWK	2	y	1	9	sp|P04114|APOB_HUMAN	3.11304e+06	1214.5
700.328	1170.54	13.3753	Apolipoprotein B-100 OS=Homo sapiens GN=APOB PE=1 SV=2	AASGTTGTYQEWK	AASGTTGTYQEWK	2	y	1	10	sp|P04114|APOB_HUMAN	3.11304e+06	1214.5
700.328	1257.57	13.3753	Apolipoprotein B-100 OS=Homo sapiens GN=APOB PE=1 SV=2	AASGTTGTYQEWK	AASGTTGTYQEWK	2	y	1	11	sp|P04114|APOB_HUMAN	3.11304e+06	1214.5
761.345	859.427	14.0625	Apolipoprotein B-100 OS=Homo sapiens GN=APOB PE=1 SV=2	KYTYNYEAESSSGVPGTADSR	KYTYNYEAESSSGVPGTADSR	3	y	1	9	sp|P04114|APOB_HUMAN	379364	1003.1
761.345	962.425	14.0625	Apolipoprotein B-100 OS=Homo sapiens GN=APOB PE=1 SV=2	KYTYNYEAESSSGVPGTADSR	KYTYNYEAESSSGVPGTADSR	3	b	1	7	sp|P04114|APOB_HUMAN	379364	1003.1
761.345	1033.49	14.0625	Apolipoprotein B-100 OS=Homo sapiens GN=APOB PE=1 SV=2	KYTYNYEAESSSGVPGTADSR	KYTYNYEAESSSGVPGTADSR	3	y	1	11	sp|P04114|APOB_HUMAN	379364	1003.1
761.345	1162.51	14.0625	Apolipoprotein B-100 OS=Homo sapiens GN=APOB PE=1 SV=2	KYTYNYEAESSSGVPGTADSR	KYTYNYEAESSSGVPGTADSR	3	b	1	9	sp|P04114|APOB_HUMAN	379364	1003.1
761.345	1480.62	14.0625	Apolipoprotein B-100 OS=Homo sapiens GN=APOB PE=1 SV=2	KYTYNYEAESSSGVPGTADSR	KYTYNYEAESSSGVPGTADSR	3	b	1	13	sp|P04114|APOB_HUMAN	379364	1003.1
761.345	1579.69	14.0625	Apolipoprotein B-100 OS=Homo sapiens GN=APOB PE=1 SV=2	KYTYNYEAESSSGVPGTADSR	KYTYNYEAESSSGVPGTADSR	3	b	1	14	sp|P04114|APOB_HUMAN	379364	1003.1
601.28	523.287	20.4363	Apolipoprotein C-I OS=Homo sapiens GN=APOC1 PE=1 SV=1	EWFSETFQK	EWFSETFQK	2	y	1	4	sp|P02654|APOC1_HUMAN	2688550000000000	2651.97
601.28	652.33	20.4363	Apolipoprotein C-I OS=Homo sapiens GN=APOC1 PE=1 SV=1	EWFSETFQK	EWFSETFQK	2	y	1	5	sp|P02654|APOC1_HUMAN	2688550000000000	2651.97
601.28	739.362	20.4363	Apolipoprotein C-I OS=Homo sapiens GN=APOC1 PE=1 SV=1	EWFSETFQK	EWFSETFQK	2	y	1	6	sp|P02654|APOC1_HUMAN	2688550000000000	2651.97
601.28	886.43	20.4363	Apolipoprotein C-I OS=Homo sapiens GN=APOC1 PE=1 SV=1	EWFSETFQK	EWFSETFQK	2	y	1	7	sp|P02654|APOC1_HUMAN	2688550000000000	2651.97
643.799	783.367	18.6911	Apolipoprotein C-II OS=Homo sapiens GN=APOC2 PE=1 SV=1	ESLSSYWESAK	ESLSSYWESAK	2	y	1	6	sp|P02655|APOC2_HUMAN	21012420608	1377.37
643.799	870.399	18.6911	Apolipoprotein C-II OS=Homo sapiens GN=APOC2 PE=1 SV=1	ESLSSYWESAK	ESLSSYWESAK	2	y	1	7	sp|P02655|APOC2_HUMAN	21012420608	1377.37
643.799	957.431	18.6911	Apolipoprotein C-II OS=Homo sapiens GN=APOC2 PE=1 SV=1	ESLSSYWESAK	ESLSSYWESAK	2	y	1	8	sp|P02655|APOC2_HUMAN	21012420608	1377.37
438.577	544.32	11.2486	Apolipoprotein E OS=Homo sapiens GN=APOE PE=1 SV=1	AKLEEQAQQIR	AKLEEQAQQIR	3	y	1	4	sp|P02649|APOE_HUMAN	145980000000000	674.32
438.577	615.357	11.2486	Apolipoprotein E OS=Homo sapiens GN=APOE PE=1 SV=1	AKLEEQAQQIR	AKLEEQAQQIR	3	y	1	5	sp|P02649|APOE_HUMAN	145980000000000	674.32
438.577	699.367	11.2486	Apolipoprotein E OS=Homo sapiens GN=APOE PE=1 SV=1	AKLEEQAQQIR	AKLEEQAQQIR	3	b	1	6	sp|P02649|APOE_HUMAN	145980000000000	674.32
438.577	770.404	11.2486	Apolipoprotein E OS=Homo sapiens GN=APOE PE=1 SV=1	AKLEEQAQQIR	AKLEEQAQQIR	3	b	1	7	sp|P02649|APOE_HUMAN	145980000000000	674.32
484.78	588.31	14.5007	Apolipoprotein E OS=Homo sapiens GN=APOE PE=1 SV=1	LGPLVEQGR	LGPLVEQGR	2	y	1	5	sp|P02649|APOE_HUMAN	2116860000000	4985.45
484.78	798.447	14.5007	Apolipoprotein E OS=Homo sapiens GN=APOE PE=1 SV=1	LGPLVEQGR	LGPLVEQGR	2	y	1	7	sp|P02649|APOE_HUMAN	2116860000000	4985.45
484.78	855.468	14.5007	Apolipoprotein E OS=Homo sapiens GN=APOE PE=1 SV=1	LGPLVEQGR	LGPLVEQGR	2	y	1	8	sp|P02649|APOE_HUMAN	2116860000000	4985.45
585.304	514.298	13.6369	Apolipoprotein E OS=Homo sapiens GN=APOE PE=1 SV=1	KVEQAVETEPEPELR	KVEQAVETEPEPELR	3	y	1	4	sp|P02649|APOE_HUMAN	14402400000000	7293.77
585.304	643.341	13.6369	Apolipoprotein E OS=Homo sapiens GN=APOE PE=1 SV=1	KVEQAVETEPEPELR	KVEQAVETEPEPELR	3	y	1	5	sp|P02649|APOE_HUMAN	14402400000000	7293.77
585.304	655.377	13.6369	Apolipoprotein E OS=Homo sapiens GN=APOE PE=1 SV=1	KVEQAVETEPEPELR	KVEQAVETEPEPELR	3	b	1	6	sp|P02649|APOE_HUMAN	14402400000000	7293.77
585.304	740.394	13.6369	Apolipoprotein E OS=Homo sapiens GN=APOE PE=1 SV=1	KVEQAVETEPEPELR	KVEQAVETEPEPELR	3	y	1	6	sp|P02649|APOE_HUMAN	14402400000000	7293.77
585.304	1014.51	13.6369	Apolipoprotein E OS=Homo sapiens GN=APOE PE=1 SV=1	KVEQAVETEPEPELR	KVEQAVETEPEPELR	3	b	1	9	sp|P02649|APOE_HUMAN	14402400000000	7293.77
465.251	541.298	17.4995	Apolipoprotein L1 OS=Homo sapiens GN=APOL1 PE=1 SV=5	ILQADQEL	ILQADQEL	2	b	1	5	sp|O14791|APOL1_HUMAN	258947000000	1879.19
465.251	669.357	17.4995	Apolipoprotein L1 OS=Homo sapiens GN=APOL1 PE=1 SV=5	ILQADQEL	ILQADQEL	2	b	1	6	sp|O14791|APOL1_HUMAN	258947000000	1879.19
465.251	798.399	17.4995	Apolipoprotein L1 OS=Homo sapiens GN=APOL1 PE=1 SV=5	ILQADQEL	ILQADQEL	2	b	1	7	sp|O14791|APOL1_HUMAN	258947000000	1879.19
553.304	652.305	16.4156	Apolipoprotein L1 OS=Homo sapiens GN=APOL1 PE=1 SV=5	LNILNNNYK	LNILNNNYK	2	y	1	5	sp|O14791|APOL1_HUMAN	5716954	994.54
553.304	765.389	16.4156	Apolipoprotein L1 OS=Homo sapiens GN=APOL1 PE=1 SV=5	LNILNNNYK	LNILNNNYK	2	y	1	6	sp|O14791|APOL1_HUMAN	5716954	994.54
553.304	878.473	16.4156	Apolipoprotein L1 OS=Homo sapiens GN=APOL1 PE=1 SV=5	LNILNNNYK	LNILNNNYK	2	y	1	7	sp|O14791|APOL1_HUMAN	5716954	994.54
553.304	959.495	16.4156	Apolipoprotein L1 OS=Homo sapiens GN=APOL1 PE=1 SV=5	LNILNNNYK	LNILNNNYK	2	b	1	8	sp|O14791|APOL1_HUMAN	5716954	994.54
413.235	413.235	18.4168	Apolipoprotein M OS=Homo sapiens GN=APOM PE=1 SV=2	FLLYNR	FLLYNR	2	y	2	6	sp|O95445|APOM_HUMAN	5553140000000000	4253.59
413.235	452.225	18.4168	Apolipoprotein M OS=Homo sapiens GN=APOM PE=1 SV=2	FLLYNR	FLLYNR	2	y	1	3	sp|O95445|APOM_HUMAN	5553140000000000	4253.59
413.235	565.309	18.4168	Apolipoprotein M OS=Homo sapiens GN=APOM PE=1 SV=2	FLLYNR	FLLYNR	2	y	1	4	sp|O95445|APOM_HUMAN	5553140000000000	4253.59
413.235	678.393	18.4168	Apolipoprotein M OS=Homo sapiens GN=APOM PE=1 SV=2	FLLYNR	FLLYNR	2	y	1	5	sp|O95445|APOM_HUMAN	5553140000000000	4253.59
500.283	500.283	14.6163	Beta-2-glycoprotein 1 OS=Homo sapiens GN=APOH PE=1 SV=3	AGILENGAVR	AGILENGAVR	2	y	2	10	sp|P02749|APOH_HUMAN	13.9402	544.27
500.283	598.32	14.6163	Beta-2-glycoprotein 1 OS=Homo sapiens GN=APOH PE=1 SV=3	AGILENGAVR	AGILENGAVR	2	b	1	6	sp|P02749|APOH_HUMAN	13.9402	544.27
500.283	871.5	14.6163	Beta-2-glycoprotein 1 OS=Homo sapiens GN=APOH PE=1 SV=3	AGILENGAVR	AGILENGAVR	2	y	1	8	sp|P02749|APOH_HUMAN	13.9402	544.27
500.283	928.521	14.6163	Beta-2-glycoprotein 1 OS=Homo sapiens GN=APOH PE=1 SV=3	AGILENGAVR	AGILENGAVR	2	y	1	9	sp|P02749|APOH_HUMAN	13.9402	544.27
532.537	456.318	21.5784	Beta-2-glycoprotein 1 OS=Homo sapiens GN=APOH PE=1 SV=3	GRTCPKPDDLPFSTVVPLK	GRTC[CAM]PKPDDLPFSTVVPLK	4	y	1	4	sp|P02749|APOH_HUMAN	4453130000000	242.56
532.537	555.386	21.5784	Beta-2-glycoprotein 1 OS=Homo sapiens GN=APOH PE=1 SV=3	GRTCPKPDDLPFSTVVPLK	GRTC[CAM]PKPDDLPFSTVVPLK	4	y	1	5	sp|P02749|APOH_HUMAN	4453130000000	242.56
532.537	570.777	21.5784	Beta-2-glycoprotein 1 OS=Homo sapiens GN=APOH PE=1 SV=3	GRTCPKPDDLPFSTVVPLK	GRTC[CAM]PKPDDLPFSTVVPLK	4	b	2	10	sp|P02749|APOH_HUMAN	4453130000000	242.56
532.537	572.261	21.5784	Beta-2-glycoprotein 1 OS=Homo sapiens GN=APOH PE=1 SV=3	GRTCPKPDDLPFSTVVPLK	GRTC[CAM]PKPDDLPFSTVVPLK	4	b	1	5	sp|P02749|APOH_HUMAN	4453130000000	242.56
532.537	656.434	21.5784	Beta-2-glycoprotein 1 OS=Homo sapiens GN=APOH PE=1 SV=3	GRTCPKPDDLPFSTVVPLK	GRTC[CAM]PKPDDLPFSTVVPLK	4	y	1	6	sp|P02749|APOH_HUMAN	4453130000000	242.56
532.537	700.356	21.5784	Beta-2-glycoprotein 1 OS=Homo sapiens GN=APOH PE=1 SV=3	GRTCPKPDDLPFSTVVPLK	GRTC[CAM]PKPDDLPFSTVVPLK	4	b	1	6	sp|P02749|APOH_HUMAN	4453130000000	242.56
532.537	743.466	21.5784	Beta-2-glycoprotein 1 OS=Homo sapiens GN=APOH PE=1 SV=3	GRTCPKPDDLPFSTVVPLK	GRTC[CAM]PKPDDLPFSTVVPLK	4	y	1	7	sp|P02749|APOH_HUMAN	4453130000000	242.56
532.537	890.535	21.5784	Beta-2-glycoprotein 1 OS=Homo sapiens GN=APOH PE=1 SV=3	GRTCPKPDDLPFSTVVPLK	GRTC[CAM]PKPDDLPFSTVVPLK	4	y	1	8	sp|P02749|APOH_HUMAN	4453130000000	242.56
532.537	987.587	21.5784	Beta-2-glycoprotein 1 OS=Homo sapiens GN=APOH PE=1 SV=3	GRTCPKPDDLPFSTVVPLK	GRTC[CAM]PKPDDLPFSTVVPLK	4	y	1	9	sp|P02749|APOH_HUMAN	4453130000000	242.56
638.673	456.318	23.0027	Beta-2-glycoprotein 1 OS=Homo sapiens GN=APOH PE=1 SV=3	TCPKPDDLPFSTVVPLK	TC[CAM]PKPDDLPFSTVVPLK	3	y	1	4	sp|P02749|APOH_HUMAN	100333000000000	362.42
638.673	555.386	23.0027	Beta-2-glycoprotein 1 OS=Homo sapiens GN=APOH PE=1 SV=3	TCPKPDDLPFSTVVPLK	TC[CAM]PKPDDLPFSTVVPLK	3	y	1	5	sp|P02749|APOH_HUMAN	100333000000000	362.42
638.673	656.434	23.0027	Beta-2-glycoprotein 1 OS=Homo sapiens GN=APOH PE=1 SV=3	TCPKPDDLPFSTVVPLK	TC[CAM]PKPDDLPFSTVVPLK	3	y	1	6	sp|P02749|APOH_HUMAN	100333000000000	362.42
638.673	743.466	23.0027	Beta-2-glycoprotein 1 OS=Homo sapiens GN=APOH PE=1 SV=3	TCPKPDDLPFSTVVPLK	TC[CAM]PKPDDLPFSTVVPLK	3	y	1	7	sp|P02749|APOH_HUMAN	100333000000000	362.42
638.673	826.967	23.0027	Beta-2-glycoprotein 1 OS=Homo sapiens GN=APOH PE=1 SV=3	TCPKPDDLPFSTVVPLK	TC[CAM]PKPDDLPFSTVVPLK	3	y	2	15	sp|P02749|APOH_HUMAN	100333000000000	362.42
638.673	890.535	23.0027	Beta-2-glycoprotein 1 OS=Homo sapiens GN=APOH PE=1 SV=3	TCPKPDDLPFSTVVPLK	TC[CAM]PKPDDLPFSTVVPLK	3	y	1	8	sp|P02749|APOH_HUMAN	100333000000000	362.42
638.673	927.424	23.0027	Beta-2-glycoprotein 1 OS=Homo sapiens GN=APOH PE=1 SV=3	TCPKPDDLPFSTVVPLK	TC[CAM]PKPDDLPFSTVVPLK	3	b	1	8	sp|P02749|APOH_HUMAN	100333000000000	362.42
638.673	987.587	23.0027	Beta-2-glycoprotein 1 OS=Homo sapiens GN=APOH PE=1 SV=3	TCPKPDDLPFSTVVPLK	TC[CAM]PKPDDLPFSTVVPLK	3	y	1	9	sp|P02749|APOH_HUMAN	100333000000000	362.42
751.893	871.5	23.6232	Beta-2-glycoprotein 1 OS=Homo sapiens GN=APOH PE=1 SV=3	VCPFAGILENGAVR	VC[CAM]PFAGILENGAVR	2	y	1	8	sp|P02749|APOH_HUMAN	1880810000000000	743.59
751.893	928.521	23.6232	Beta-2-glycoprotein 1 OS=Homo sapiens GN=APOH PE=1 SV=3	VCPFAGILENGAVR	VC[CAM]PFAGILENGAVR	2	y	1	9	sp|P02749|APOH_HUMAN	1880810000000000	743.59
751.893	999.558	23.6232	Beta-2-glycoprotein 1 OS=Homo sapiens GN=APOH PE=1 SV=3	VCPFAGILENGAVR	VC[CAM]PFAGILENGAVR	2	y	1	10	sp|P02749|APOH_HUMAN	1880810000000000	743.59
751.893	1146.63	23.6232	Beta-2-glycoprotein 1 OS=Homo sapiens GN=APOH PE=1 SV=3	VCPFAGILENGAVR	VC[CAM]PFAGILENGAVR	2	y	1	11	sp|P02749|APOH_HUMAN	1880810000000000	743.59
751.893	1243.68	23.6232	Beta-2-glycoprotein 1 OS=Homo sapiens GN=APOH PE=1 SV=3	VCPFAGILENGAVR	VC[CAM]PFAGILENGAVR	2	y	1	12	sp|P02749|APOH_HUMAN	1880810000000000	743.59
795.035	678.357	17.8258	Beta-2-glycoprotein 1 OS=Homo sapiens GN=APOH PE=1 SV=3	TFYEPGEEITYSCKPGYVSR	TFYEPGEEITYSC[CAM]KPGYVSR	3	y	1	6	sp|P02749|APOH_HUMAN	252134000000000	4399.74
795.035	806.452	17.8258	Beta-2-glycoprotein 1 OS=Homo sapiens GN=APOH PE=1 SV=3	TFYEPGEEITYSCKPGYVSR	TFYEPGEEITYSC[CAM]KPGYVSR	3	y	1	7	sp|P02749|APOH_HUMAN	252134000000000	4399.74
795.035	921.938	17.8258	Beta-2-glycoprotein 1 OS=Homo sapiens GN=APOH PE=1 SV=3	TFYEPGEEITYSCKPGYVSR	TFYEPGEEITYSC[CAM]KPGYVSR	3	y	2	16	sp|P02749|APOH_HUMAN	252134000000000	4399.74
795.035	966.483	17.8258	Beta-2-glycoprotein 1 OS=Homo sapiens GN=APOH PE=1 SV=3	TFYEPGEEITYSCKPGYVSR	TFYEPGEEITYSC[CAM]KPGYVSR	3	y	1	8	sp|P02749|APOH_HUMAN	252134000000000	4399.74
795.035	1053.51	17.8258	Beta-2-glycoprotein 1 OS=Homo sapiens GN=APOH PE=1 SV=3	TFYEPGEEITYSCKPGYVSR	TFYEPGEEITYSC[CAM]KPGYVSR	3	y	1	9	sp|P02749|APOH_HUMAN	252134000000000	4399.74
795.035	1216.58	17.8258	Beta-2-glycoprotein 1 OS=Homo sapiens GN=APOH PE=1 SV=3	TFYEPGEEITYSCKPGYVSR	TFYEPGEEITYSC[CAM]KPGYVSR	3	y	1	10	sp|P02749|APOH_HUMAN	252134000000000	4399.74
795.035	1317.63	17.8258	Beta-2-glycoprotein 1 OS=Homo sapiens GN=APOH PE=1 SV=3	TFYEPGEEITYSCKPGYVSR	TFYEPGEEITYSC[CAM]KPGYVSR	3	y	1	11	sp|P02749|APOH_HUMAN	252134000000000	4399.74
594.606	675.342	15.1341	Carboxypeptidase B2 OS=Homo sapiens GN=CPB2 PE=1 SV=2	SFYANNHCIGTDLNR	SFYANNHC[CAM]IGTDLNR	3	y	1	6	sp|Q96IY4|CBPB2_HUMAN	21518500000000	1348.71
594.606	692.823	15.1341	Carboxypeptidase B2 OS=Homo sapiens GN=CPB2 PE=1 SV=2	SFYANNHCIGTDLNR	SFYANNHC[CAM]IGTDLNR	3	y	2	12	sp|Q96IY4|CBPB2_HUMAN	21518500000000	1348.71
594.606	774.355	15.1341	Carboxypeptidase B2 OS=Homo sapiens GN=CPB2 PE=1 SV=2	SFYANNHCIGTDLNR	SFYANNHC[CAM]IGTDLNR	3	y	2	13	sp|Q96IY4|CBPB2_HUMAN	21518500000000	1348.71
594.606	788.426	15.1341	Carboxypeptidase B2 OS=Homo sapiens GN=CPB2 PE=1 SV=2	SFYANNHCIGTDLNR	SFYANNHC[CAM]IGTDLNR	3	y	1	7	sp|Q96IY4|CBPB2_HUMAN	21518500000000	1348.71
594.606	948.457	15.1341	Carboxypeptidase B2 OS=Homo sapiens GN=CPB2 PE=1 SV=2	SFYANNHCIGTDLNR	SFYANNHC[CAM]IGTDLNR	3	y	1	8	sp|Q96IY4|CBPB2_HUMAN	21518500000000	1348.71
684.843	514.298	22.664	Carboxypeptidase B2 OS=Homo sapiens GN=CPB2 PE=1 SV=2	DTGTYGFLLPER	DTGTYGFLLPER	2	y	1	4	sp|Q96IY4|CBPB2_HUMAN	20642800000000	344.44
684.843	774.451	22.664	Carboxypeptidase B2 OS=Homo sapiens GN=CPB2 PE=1 SV=2	DTGTYGFLLPER	DTGTYGFLLPER	2	y	1	6	sp|Q96IY4|CBPB2_HUMAN	20642800000000	344.44
684.843	831.472	22.664	Carboxypeptidase B2 OS=Homo sapiens GN=CPB2 PE=1 SV=2	DTGTYGFLLPER	DTGTYGFLLPER	2	y	1	7	sp|Q96IY4|CBPB2_HUMAN	20642800000000	344.44
684.843	994.536	22.664	Carboxypeptidase B2 OS=Homo sapiens GN=CPB2 PE=1 SV=2	DTGTYGFLLPER	DTGTYGFLLPER	2	y	1	8	sp|Q96IY4|CBPB2_HUMAN	20642800000000	344.44
684.843	1152.6	22.664	Carboxypeptidase B2 OS=Homo sapiens GN=CPB2 PE=1 SV=2	DTGTYGFLLPER	DTGTYGFLLPER	2	y	1	10	sp|Q96IY4|CBPB2_HUMAN	20642800000000	344.44
529.918	616.269	15.5868	Ceruloplasmin OS=Homo sapiens GN=CP PE=1 SV=1	RQSEDSTFYLGER	RQSEDSTFYLGER	3	b	1	5	sp|P00450|CERU_HUMAN	6558231040	1161.91
529.918	784.399	15.5868	Ceruloplasmin OS=Homo sapiens GN=CP PE=1 SV=1	RQSEDSTFYLGER	RQSEDSTFYLGER	3	y	1	6	sp|P00450|CERU_HUMAN	6558231040	1161.91
529.918	804.348	15.5868	Ceruloplasmin OS=Homo sapiens GN=CP PE=1 SV=1	RQSEDSTFYLGER	RQSEDSTFYLGER	3	b	1	7	sp|P00450|CERU_HUMAN	6558231040	1161.91
529.918	951.417	15.5868	Ceruloplasmin OS=Homo sapiens GN=CP PE=1 SV=1	RQSEDSTFYLGER	RQSEDSTFYLGER	3	b	1	8	sp|P00450|CERU_HUMAN	6558231040	1161.91
529.918	972.479	15.5868	Ceruloplasmin OS=Homo sapiens GN=CP PE=1 SV=1	RQSEDSTFYLGER	RQSEDSTFYLGER	3	y	1	8	sp|P00450|CERU_HUMAN	6558231040	1161.91
529.918	1087.51	15.5868	Ceruloplasmin OS=Homo sapiens GN=CP PE=1 SV=1	RQSEDSTFYLGER	RQSEDSTFYLGER	3	y	1	9	sp|P00450|CERU_HUMAN	6558231040	1161.91
549.951	552.278	18.8356	Ceruloplasmin OS=Homo sapiens GN=CP PE=1 SV=1	KALYLQYTDETFR	KALYLQYTDETFR	3	y	1	4	sp|P00450|CERU_HUMAN	11250700000000	429.94
549.951	667.305	18.8356	Ceruloplasmin OS=Homo sapiens GN=CP PE=1 SV=1	KALYLQYTDETFR	KALYLQYTDETFR	3	y	1	5	sp|P00450|CERU_HUMAN	11250700000000	429.94
549.951	717.429	18.8356	Ceruloplasmin OS=Homo sapiens GN=CP PE=1 SV=1	KALYLQYTDETFR	KALYLQYTDETFR	3	b	1	6	sp|P00450|CERU_HUMAN	11250700000000	429.94
549.951	768.352	18.8356	Ceruloplasmin OS=Homo sapiens GN=CP PE=1 SV=1	KALYLQYTDETFR	KALYLQYTDETFR	3	y	1	6	sp|P00450|CERU_HUMAN	11250700000000	429.94
549.951	931.416	18.8356	Ceruloplasmin OS=Homo sapiens GN=CP PE=1 SV=1	KALYLQYTDETFR	KALYLQYTDETFR	3	y	1	7	sp|P00450|CERU_HUMAN	11250700000000	429.94
686.385	622.356	22.322	Ceruloplasmin OS=Homo sapiens GN=CP PE=1 SV=1	GAYPLSIEPIGVR	GAYPLSIEPIGVR	2	y	2	11	sp|P00450|CERU_HUMAN	4217050000000000	3268.57
686.385	702.382	22.322	Ceruloplasmin OS=Homo sapiens GN=CP PE=1 SV=1	GAYPLSIEPIGVR	GAYPLSIEPIGVR	2	b	1	7	sp|P00450|CERU_HUMAN	4217050000000000	3268.57
686.385	783.472	22.322	Ceruloplasmin OS=Homo sapiens GN=CP PE=1 SV=1	GAYPLSIEPIGVR	GAYPLSIEPIGVR	2	y	1	7	sp|P00450|CERU_HUMAN	4217050000000000	3268.57
686.385	831.425	22.322	Ceruloplasmin OS=Homo sapiens GN=CP PE=1 SV=1	GAYPLSIEPIGVR	GAYPLSIEPIGVR	2	b	1	8	sp|P00450|CERU_HUMAN	4217050000000000	3268.57
686.385	870.504	22.322	Ceruloplasmin OS=Homo sapiens GN=CP PE=1 SV=1	GAYPLSIEPIGVR	GAYPLSIEPIGVR	2	y	1	8	sp|P00450|CERU_HUMAN	4217050000000000	3268.57
686.385	983.588	22.322	Ceruloplasmin OS=Homo sapiens GN=CP PE=1 SV=1	GAYPLSIEPIGVR	GAYPLSIEPIGVR	2	y	1	9	sp|P00450|CERU_HUMAN	4217050000000000	3268.57
686.385	1080.64	22.322	Ceruloplasmin OS=Homo sapiens GN=CP PE=1 SV=1	GAYPLSIEPIGVR	GAYPLSIEPIGVR	2	y	1	10	sp|P00450|CERU_HUMAN	4217050000000000	3268.57
716.323	784.399	17.0049	Ceruloplasmin OS=Homo sapiens GN=CP PE=1 SV=1	QSEDSTFYLGER	QSEDSTFYLGER	2	y	1	6	sp|P00450|CERU_HUMAN	297158000000000	1983.19
716.323	972.479	17.0049	Ceruloplasmin OS=Homo sapiens GN=CP PE=1 SV=1	QSEDSTFYLGER	QSEDSTFYLGER	2	y	1	8	sp|P00450|CERU_HUMAN	297158000000000	1983.19
716.323	1087.51	17.0049	Ceruloplasmin OS=Homo sapiens GN=CP PE=1 SV=1	QSEDSTFYLGER	QSEDSTFYLGER	2	y	1	9	sp|P00450|CERU_HUMAN	297158000000000	1983.19
716.323	1216.55	17.0049	Ceruloplasmin OS=Homo sapiens GN=CP PE=1 SV=1	QSEDSTFYLGER	QSEDSTFYLGER	2	y	1	10	sp|P00450|CERU_HUMAN	297158000000000	1983.19
716.323	1303.58	17.0049	Ceruloplasmin OS=Homo sapiens GN=CP PE=1 SV=1	QSEDSTFYLGER	QSEDSTFYLGER	2	y	1	11	sp|P00450|CERU_HUMAN	297158000000000	1983.19
724.362	962.469	17.764	Ceruloplasmin OS=Homo sapiens GN=CP PE=1 SV=1	LISVDTEHSNIYLQNGPDR	LISVDTEHSNIYLQNGPDR	3	y	1	8	sp|P00450|CERU_HUMAN	242477184	290.13
724.362	972.956	17.764	Ceruloplasmin OS=Homo sapiens GN=CP PE=1 SV=1	LISVDTEHSNIYLQNGPDR	LISVDTEHSNIYLQNGPDR	3	y	2	17	sp|P00450|CERU_HUMAN	242477184	290.13
724.362	1096.53	17.764	Ceruloplasmin OS=Homo sapiens GN=CP PE=1 SV=1	LISVDTEHSNIYLQNGPDR	LISVDTEHSNIYLQNGPDR	3	b	1	10	sp|P00450|CERU_HUMAN	242477184	290.13
724.362	1276.63	17.764	Ceruloplasmin OS=Homo sapiens GN=CP PE=1 SV=1	LISVDTEHSNIYLQNGPDR	LISVDTEHSNIYLQNGPDR	3	y	1	11	sp|P00450|CERU_HUMAN	242477184	290.13
760.375	552.278	21.016	Ceruloplasmin OS=Homo sapiens GN=CP PE=1 SV=1	ALYLQYTDETFR	ALYLQYTDETFR	2	y	1	4	sp|P00450|CERU_HUMAN	2164240000000	715.87
760.375	667.305	21.016	Ceruloplasmin OS=Homo sapiens GN=CP PE=1 SV=1	ALYLQYTDETFR	ALYLQYTDETFR	2	y	1	5	sp|P00450|CERU_HUMAN	2164240000000	715.87
760.375	768.352	21.016	Ceruloplasmin OS=Homo sapiens GN=CP PE=1 SV=1	ALYLQYTDETFR	ALYLQYTDETFR	2	y	1	6	sp|P00450|CERU_HUMAN	2164240000000	715.87
760.375	931.416	21.016	Ceruloplasmin OS=Homo sapiens GN=CP PE=1 SV=1	ALYLQYTDETFR	ALYLQYTDETFR	2	y	1	7	sp|P00450|CERU_HUMAN	2164240000000	715.87
760.375	1059.47	21.016	Ceruloplasmin OS=Homo sapiens GN=CP PE=1 SV=1	ALYLQYTDETFR	ALYLQYTDETFR	2	y	1	8	sp|P00450|CERU_HUMAN	2164240000000	715.87
760.375	1172.56	21.016	Ceruloplasmin OS=Homo sapiens GN=CP PE=1 SV=1	ALYLQYTDETFR	ALYLQYTDETFR	2	y	1	9	sp|P00450|CERU_HUMAN	2164240000000	715.87
415.906	456.318	17.0606	Clusterin OS=Homo sapiens GN=CLU PE=1 SV=1	KTLLSNLEEAK	KTLLSNLEEAK	3	b	1	4	sp|P10909|CLUS_HUMAN	2.34903e+16	4574.83
415.906	476.235	17.0606	Clusterin OS=Homo sapiens GN=CLU PE=1 SV=1	KTLLSNLEEAK	KTLLSNLEEAK	3	y	1	4	sp|P10909|CLUS_HUMAN	2.34903e+16	4574.83
415.906	543.35	17.0606	Clusterin OS=Homo sapiens GN=CLU PE=1 SV=1	KTLLSNLEEAK	KTLLSNLEEAK	3	b	1	5	sp|P10909|CLUS_HUMAN	2.34903e+16	4574.83
415.906	589.319	17.0606	Clusterin OS=Homo sapiens GN=CLU PE=1 SV=1	KTLLSNLEEAK	KTLLSNLEEAK	3	y	1	5	sp|P10909|CLUS_HUMAN	2.34903e+16	4574.83
415.906	657.393	17.0606	Clusterin OS=Homo sapiens GN=CLU PE=1 SV=1	KTLLSNLEEAK	KTLLSNLEEAK	3	b	1	6	sp|P10909|CLUS_HUMAN	2.34903e+16	4574.83
415.906	703.362	17.0606	Clusterin OS=Homo sapiens GN=CLU PE=1 SV=1	KTLLSNLEEAK	KTLLSNLEEAK	3	y	1	6	sp|P10909|CLUS_HUMAN	2.34903e+16	4574.83
644.823	602.326	15.5933	Clusterin OS=Homo sapiens GN=CLU PE=1 SV=1	ELDESLQVAER	ELDESLQVAER	2	y	1	5	sp|P10909|CLUS_HUMAN	103365000000000	6483
644.823	715.41	15.5933	Clusterin OS=Homo sapiens GN=CLU PE=1 SV=1	ELDESLQVAER	ELDESLQVAER	2	y	1	6	sp|P10909|CLUS_HUMAN	103365000000000	6483
644.823	802.442	15.5933	Clusterin OS=Homo sapiens GN=CLU PE=1 SV=1	ELDESLQVAER	ELDESLQVAER	2	y	1	7	sp|P10909|CLUS_HUMAN	103365000000000	6483
644.823	931.484	15.5933	Clusterin OS=Homo sapiens GN=CLU PE=1 SV=1	ELDESLQVAER	ELDESLQVAER	2	y	1	8	sp|P10909|CLUS_HUMAN	103365000000000	6483
644.823	1046.51	15.5933	Clusterin OS=Homo sapiens GN=CLU PE=1 SV=1	ELDESLQVAER	ELDESLQVAER	2	y	1	9	sp|P10909|CLUS_HUMAN	103365000000000	6483
697.352	678.357	26.2869	Clusterin OS=Homo sapiens GN=CLU PE=1 SV=1	ASSIIDELFQDR	ASSIIDELFQDR	2	y	1	5	sp|P10909|CLUS_HUMAN	1475330000000000	584.44
697.352	807.4	26.2869	Clusterin OS=Homo sapiens GN=CLU PE=1 SV=1	ASSIIDELFQDR	ASSIIDELFQDR	2	y	1	6	sp|P10909|CLUS_HUMAN	1475330000000000	584.44
697.352	829.43	26.2869	Clusterin OS=Homo sapiens GN=CLU PE=1 SV=1	ASSIIDELFQDR	ASSIIDELFQDR	2	b	1	8	sp|P10909|CLUS_HUMAN	1475330000000000	584.44
697.352	922.427	26.2869	Clusterin OS=Homo sapiens GN=CLU PE=1 SV=1	ASSIIDELFQDR	ASSIIDELFQDR	2	y	1	7	sp|P10909|CLUS_HUMAN	1475330000000000	584.44
697.352	1035.51	26.2869	Clusterin OS=Homo sapiens GN=CLU PE=1 SV=1	ASSIIDELFQDR	ASSIIDELFQDR	2	y	1	8	sp|P10909|CLUS_HUMAN	1475330000000000	584.44
697.352	1148.59	26.2869	Clusterin OS=Homo sapiens GN=CLU PE=1 SV=1	ASSIIDELFQDR	ASSIIDELFQDR	2	y	1	9	sp|P10909|CLUS_HUMAN	1475330000000000	584.44
697.352	1235.63	26.2869	Clusterin OS=Homo sapiens GN=CLU PE=1 SV=1	ASSIIDELFQDR	ASSIIDELFQDR	2	y	1	10	sp|P10909|CLUS_HUMAN	1475330000000000	584.44
772.064	557.329	16.8553	Clusterin OS=Homo sapiens GN=CLU PE=1 SV=1	VTTVASHTSDSDVPSGVTEVVVK	VTTVASHTSDSDVPSGVTEVVVK	3	y	2	11	sp|P10909|CLUS_HUMAN	9378910000000000	4380.19
772.064	573.361	16.8553	Clusterin OS=Homo sapiens GN=CLU PE=1 SV=1	VTTVASHTSDSDVPSGVTEVVVK	VTTVASHTSDSDVPSGVTEVVVK	3	y	1	5	sp|P10909|CLUS_HUMAN	9378910000000000	4380.19
772.064	830.498	16.8553	Clusterin OS=Homo sapiens GN=CLU PE=1 SV=1	VTTVASHTSDSDVPSGVTEVVVK	VTTVASHTSDSDVPSGVTEVVVK	3	y	1	8	sp|P10909|CLUS_HUMAN	9378910000000000	4380.19
772.064	917.53	16.8553	Clusterin OS=Homo sapiens GN=CLU PE=1 SV=1	VTTVASHTSDSDVPSGVTEVVVK	VTTVASHTSDSDVPSGVTEVVVK	3	y	1	9	sp|P10909|CLUS_HUMAN	9378910000000000	4380.19
772.064	1014.58	16.8553	Clusterin OS=Homo sapiens GN=CLU PE=1 SV=1	VTTVASHTSDSDVPSGVTEVVVK	VTTVASHTSDSDVPSGVTEVVVK	3	y	1	10	sp|P10909|CLUS_HUMAN	9378910000000000	4380.19
772.064	1086.51	16.8553	Clusterin OS=Homo sapiens GN=CLU PE=1 SV=1	VTTVASHTSDSDVPSGVTEVVVK	VTTVASHTSDSDVPSGVTEVVVK	3	b	1	11	sp|P10909|CLUS_HUMAN	9378910000000000	4380.19
772.064	1201.53	16.8553	Clusterin OS=Homo sapiens GN=CLU PE=1 SV=1	VTTVASHTSDSDVPSGVTEVVVK	VTTVASHTSDSDVPSGVTEVVVK	3	b	1	12	sp|P10909|CLUS_HUMAN	9378910000000000	4380.19
772.064	1300.6	16.8553	Clusterin OS=Homo sapiens GN=CLU PE=1 SV=1	VTTVASHTSDSDVPSGVTEVVVK	VTTVASHTSDSDVPSGVTEVVVK	3	b	1	13	sp|P10909|CLUS_HUMAN	9378910000000000	4380.19
531.819	451.266	22.5403	Coagulation factor IX OS=Homo sapiens GN=F9 PE=1 SV=2	SALVLQYLR	SALVLQYLR	2	y	1	3	sp|P00740|FA9_HUMAN	1494100000000	538.82
531.819	692.409	22.5403	Coagulation factor IX OS=Homo sapiens GN=F9 PE=1 SV=2	SALVLQYLR	SALVLQYLR	2	y	1	5	sp|P00740|FA9_HUMAN	1494100000000	538.82
531.819	775.435	22.5403	Coagulation factor IX OS=Homo sapiens GN=F9 PE=1 SV=2	SALVLQYLR	SALVLQYLR	2	b	1	7	sp|P00740|FA9_HUMAN	1494100000000	538.82
531.819	791.477	22.5403	Coagulation factor IX OS=Homo sapiens GN=F9 PE=1 SV=2	SALVLQYLR	SALVLQYLR	2	y	1	6	sp|P00740|FA9_HUMAN	1494100000000	538.82
531.819	904.561	22.5403	Coagulation factor IX OS=Homo sapiens GN=F9 PE=1 SV=2	SALVLQYLR	SALVLQYLR	2	y	1	7	sp|P00740|FA9_HUMAN	1494100000000	538.82
522.808	632.361	21.9936	Coagulation factor V OS=Homo sapiens GN=F5 PE=1 SV=4	WIISSLTPK	WIISSLTPK	2	y	1	6	sp|P12259|FA5_HUMAN	7436.49	219.09
522.808	745.445	21.9936	Coagulation factor V OS=Homo sapiens GN=F5 PE=1 SV=4	WIISSLTPK	WIISSLTPK	2	y	1	7	sp|P12259|FA5_HUMAN	7436.49	219.09
522.808	858.529	21.9936	Coagulation factor V OS=Homo sapiens GN=F5 PE=1 SV=4	WIISSLTPK	WIISSLTPK	2	y	1	8	sp|P12259|FA5_HUMAN	7436.49	219.09
628.812	675.335	13.6751	Coagulation factor V OS=Homo sapiens GN=F5 PE=1 SV=4	AVQPGETYTYK	AVQPGETYTYK	2	y	1	5	sp|P12259|FA5_HUMAN	509141	588.38
628.812	861.399	13.6751	Coagulation factor V OS=Homo sapiens GN=F5 PE=1 SV=4	AVQPGETYTYK	AVQPGETYTYK	2	y	1	7	sp|P12259|FA5_HUMAN	509141	588.38
628.812	958.452	13.6751	Coagulation factor V OS=Homo sapiens GN=F5 PE=1 SV=4	AVQPGETYTYK	AVQPGETYTYK	2	y	1	8	sp|P12259|FA5_HUMAN	509141	588.38
628.812	1086.51	13.6751	Coagulation factor V OS=Homo sapiens GN=F5 PE=1 SV=4	AVQPGETYTYK	AVQPGETYTYK	2	y	1	9	sp|P12259|FA5_HUMAN	509141	588.38
679.388	802.442	16.9914	Coagulation factor V OS=Homo sapiens GN=F5 PE=1 SV=4	EVIITGIQTQGAK	EVIITGIQTQGAK	2	y	1	8	sp|P12259|FA5_HUMAN	647.722	341.88
679.388	903.489	16.9914	Coagulation factor V OS=Homo sapiens GN=F5 PE=1 SV=4	EVIITGIQTQGAK	EVIITGIQTQGAK	2	y	1	9	sp|P12259|FA5_HUMAN	647.722	341.88
679.388	1016.57	16.9914	Coagulation factor V OS=Homo sapiens GN=F5 PE=1 SV=4	EVIITGIQTQGAK	EVIITGIQTQGAK	2	y	1	10	sp|P12259|FA5_HUMAN	647.722	341.88
442.29	458.309	18.6509	Coagulation factor XII OS=Homo sapiens GN=F12 PE=1 SV=3	VVGGLVALR	VVGGLVALR	2	y	1	4	sp|P00748|FA12_HUMAN	149771936	978.86
442.29	685.436	18.6509	Coagulation factor XII OS=Homo sapiens GN=F12 PE=1 SV=3	VVGGLVALR	VVGGLVALR	2	y	1	7	sp|P00748|FA12_HUMAN	149771936	978.86
442.29	784.504	18.6509	Coagulation factor XII OS=Homo sapiens GN=F12 PE=1 SV=3	VVGGLVALR	VVGGLVALR	2	y	1	8	sp|P00748|FA12_HUMAN	149771936	978.86
665.979	726.342	18.2167	Coagulation factor XII OS=Homo sapiens GN=F12 PE=1 SV=3	TTLSGAPCQPWASEATYR	TTLSGAPC[CAM]QPWASEATYR	3	y	1	6	sp|P00748|FA12_HUMAN	1285510000000000	1537.68
665.979	733.33	18.2167	Coagulation factor XII OS=Homo sapiens GN=F12 PE=1 SV=3	TTLSGAPCQPWASEATYR	TTLSGAPC[CAM]QPWASEATYR	3	y	2	12	sp|P00748|FA12_HUMAN	1285510000000000	1537.68
665.979	797.359	18.2167	Coagulation factor XII OS=Homo sapiens GN=F12 PE=1 SV=3	TTLSGAPCQPWASEATYR	TTLSGAPC[CAM]QPWASEATYR	3	y	2	14	sp|P00748|FA12_HUMAN	1285510000000000	1537.68
665.979	916.419	18.2167	Coagulation factor XII OS=Homo sapiens GN=F12 PE=1 SV=3	TTLSGAPCQPWASEATYR	TTLSGAPC[CAM]QPWASEATYR	3	b	1	9	sp|P00748|FA12_HUMAN	1285510000000000	1537.68
665.979	983.458	18.2167	Coagulation factor XII OS=Homo sapiens GN=F12 PE=1 SV=3	TTLSGAPCQPWASEATYR	TTLSGAPC[CAM]QPWASEATYR	3	y	1	8	sp|P00748|FA12_HUMAN	1285510000000000	1537.68
665.979	1080.51	18.2167	Coagulation factor XII OS=Homo sapiens GN=F12 PE=1 SV=3	TTLSGAPCQPWASEATYR	TTLSGAPC[CAM]QPWASEATYR	3	y	1	9	sp|P00748|FA12_HUMAN	1285510000000000	1537.68
406.753	406.753	15.9825	Complement C1q subcomponent subunit B OS=Homo sapiens GN=C1QB PE=1 SV=3	TINVPLR	TINVPLR	2	y	2	7	sp|P02746|C1QB_HUMAN	57.4751	659.33
406.753	484.324	15.9825	Complement C1q subcomponent subunit B OS=Homo sapiens GN=C1QB PE=1 SV=3	TINVPLR	TINVPLR	2	y	1	4	sp|P02746|C1QB_HUMAN	57.4751	659.33
406.753	598.367	15.9825	Complement C1q subcomponent subunit B OS=Homo sapiens GN=C1QB PE=1 SV=3	TINVPLR	TINVPLR	2	y	1	5	sp|P02746|C1QB_HUMAN	57.4751	659.33
796.402	822.436	18.8526	Complement C1q subcomponent subunit B OS=Homo sapiens GN=C1QB PE=1 SV=3	LEQGENVFLQATDK	LEQGENVFLQATDK	2	y	1	7	sp|P02746|C1QB_HUMAN	63009.2	283.55
796.402	921.504	18.8526	Complement C1q subcomponent subunit B OS=Homo sapiens GN=C1QB PE=1 SV=3	LEQGENVFLQATDK	LEQGENVFLQATDK	2	y	1	8	sp|P02746|C1QB_HUMAN	63009.2	283.55
796.402	1035.55	18.8526	Complement C1q subcomponent subunit B OS=Homo sapiens GN=C1QB PE=1 SV=3	LEQGENVFLQATDK	LEQGENVFLQATDK	2	y	1	9	sp|P02746|C1QB_HUMAN	63009.2	283.55
796.402	1164.59	18.8526	Complement C1q subcomponent subunit B OS=Homo sapiens GN=C1QB PE=1 SV=3	LEQGENVFLQATDK	LEQGENVFLQATDK	2	y	1	10	sp|P02746|C1QB_HUMAN	63009.2	283.55
796.402	1221.61	18.8526	Complement C1q subcomponent subunit B OS=Homo sapiens GN=C1QB PE=1 SV=3	LEQGENVFLQATDK	LEQGENVFLQATDK	2	y	1	11	sp|P02746|C1QB_HUMAN	63009.2	283.55
796.402	1349.67	18.8526	Complement C1q subcomponent subunit B OS=Homo sapiens GN=C1QB PE=1 SV=3	LEQGENVFLQATDK	LEQGENVFLQATDK	2	y	1	12	sp|P02746|C1QB_HUMAN	63009.2	283.55
466.733	466.733	13.568	Complement C1r subcomponent OS=Homo sapiens GN=C1R PE=1 SV=2	NLPNGDFR	NLPNGDFR	2	y	2	8	sp|P00736|C1R_HUMAN	251.822	1344.34
466.733	608.279	13.568	Complement C1r subcomponent OS=Homo sapiens GN=C1R PE=1 SV=2	NLPNGDFR	NLPNGDFR	2	y	1	5	sp|P00736|C1R_HUMAN	251.822	1344.34
466.733	705.331	13.568	Complement C1r subcomponent OS=Homo sapiens GN=C1R PE=1 SV=2	NLPNGDFR	NLPNGDFR	2	y	1	6	sp|P00736|C1R_HUMAN	251.822	1344.34
493.262	607.334	13.5678	Complement C1r subcomponent OS=Homo sapiens GN=C1R PE=1 SV=2	YTTEIIKCPQPK	YTTEIIKC[CAM]PQPK	3	y	2	10	sp|P00736|C1R_HUMAN	2686861	1457.18
493.262	629.308	13.5678	Complement C1r subcomponent OS=Homo sapiens GN=C1R PE=1 SV=2	YTTEIIKCPQPK	YTTEIIKC[CAM]PQPK	3	y	1	5	sp|P00736|C1R_HUMAN	2686861	1457.18
493.262	657.858	13.5678	Complement C1r subcomponent OS=Homo sapiens GN=C1R PE=1 SV=2	YTTEIIKCPQPK	YTTEIIKC[CAM]PQPK	3	y	2	11	sp|P00736|C1R_HUMAN	2686861	1457.18
493.262	757.403	13.5678	Complement C1r subcomponent OS=Homo sapiens GN=C1R PE=1 SV=2	YTTEIIKCPQPK	YTTEIIKC[CAM]PQPK	3	y	1	6	sp|P00736|C1R_HUMAN	2686861	1457.18
493.262	870.487	13.5678	Complement C1r subcomponent OS=Homo sapiens GN=C1R PE=1 SV=2	YTTEIIKCPQPK	YTTEIIKC[CAM]PQPK	3	y	1	7	sp|P00736|C1R_HUMAN	2686861	1457.18
552.956	697.399	16.3796	Complement C1r subcomponent OS=Homo sapiens GN=C1R PE=1 SV=2	FCGQLGSPLGNPPGKK	FC[CAM]GQLGSPLGNPPGKK	3	y	1	7	sp|P00736|C1R_HUMAN	22.7442	596.31
552.956	810.483	16.3796	Complement C1r subcomponent OS=Homo sapiens GN=C1R PE=1 SV=2	FCGQLGSPLGNPPGKK	FC[CAM]GQLGSPLGNPPGKK	3	y	1	8	sp|P00736|C1R_HUMAN	22.7442	596.31
552.956	907.536	16.3796	Complement C1r subcomponent OS=Homo sapiens GN=C1R PE=1 SV=2	FCGQLGSPLGNPPGKK	FC[CAM]GQLGSPLGNPPGKK	3	y	1	9	sp|P00736|C1R_HUMAN	22.7442	596.31
456.761	400.219	15.2646	Complement C1s subcomponent OS=Homo sapiens GN=C1S PE=1 SV=1	LLEVPEGR	LLEVPEGR	2	y	2	7	sp|P09871|C1S_HUMAN	75756900000000	5245.9
456.761	456.761	15.2646	Complement C1s subcomponent OS=Homo sapiens GN=C1S PE=1 SV=1	LLEVPEGR	LLEVPEGR	2	y	2	8	sp|P09871|C1S_HUMAN	75756900000000	5245.9
456.761	458.236	15.2646	Complement C1s subcomponent OS=Homo sapiens GN=C1S PE=1 SV=1	LLEVPEGR	LLEVPEGR	2	y	1	4	sp|P09871|C1S_HUMAN	75756900000000	5245.9
456.761	557.304	15.2646	Complement C1s subcomponent OS=Homo sapiens GN=C1S PE=1 SV=1	LLEVPEGR	LLEVPEGR	2	y	1	5	sp|P09871|C1S_HUMAN	75756900000000	5245.9
456.761	686.347	15.2646	Complement C1s subcomponent OS=Homo sapiens GN=C1S PE=1 SV=1	LLEVPEGR	LLEVPEGR	2	y	1	6	sp|P09871|C1S_HUMAN	75756900000000	5245.9
456.761	799.431	15.2646	Complement C1s subcomponent OS=Homo sapiens GN=C1S PE=1 SV=1	LLEVPEGR	LLEVPEGR	2	y	1	7	sp|P09871|C1S_HUMAN	75756900000000	5245.9
739.331	815.389	13.3405	Complement C1s subcomponent OS=Homo sapiens GN=C1S PE=1 SV=1	GDSGGAFAVQDPNDK	GDSGGAFAVQDPNDK	2	y	1	7	sp|P09871|C1S_HUMAN	3507149568	484.32
739.331	886.427	13.3405	Complement C1s subcomponent OS=Homo sapiens GN=C1S PE=1 SV=1	GDSGGAFAVQDPNDK	GDSGGAFAVQDPNDK	2	y	1	8	sp|P09871|C1S_HUMAN	3507149568	484.32
739.331	1033.49	13.3405	Complement C1s subcomponent OS=Homo sapiens GN=C1S PE=1 SV=1	GDSGGAFAVQDPNDK	GDSGGAFAVQDPNDK	2	y	1	9	sp|P09871|C1S_HUMAN	3507149568	484.32
803.862	881.378	13.7291	Complement C1s subcomponent OS=Homo sapiens GN=C1S PE=1 SV=1	VGATSFYSTCQSNGK	VGATSFYSTC[CAM]QSNGK	2	y	1	8	sp|P09871|C1S_HUMAN	3906000000000	469.32
803.862	1044.44	13.7291	Complement C1s subcomponent OS=Homo sapiens GN=C1S PE=1 SV=1	VGATSFYSTCQSNGK	VGATSFYSTC[CAM]QSNGK	2	y	1	9	sp|P09871|C1S_HUMAN	3906000000000	469.32
803.862	1191.51	13.7291	Complement C1s subcomponent OS=Homo sapiens GN=C1S PE=1 SV=1	VGATSFYSTCQSNGK	VGATSFYSTC[CAM]QSNGK	2	y	1	10	sp|P09871|C1S_HUMAN	3906000000000	469.32
803.862	1278.54	13.7291	Complement C1s subcomponent OS=Homo sapiens GN=C1S PE=1 SV=1	VGATSFYSTCQSNGK	VGATSFYSTC[CAM]QSNGK	2	y	1	11	sp|P09871|C1S_HUMAN	3906000000000	469.32
413.579	454.339	13.0971	Complement C3 OS=Homo sapiens GN=C3 PE=1 SV=2	KVLLDGVQNPR	KVLLDGVQNPR	3	b	1	4	sp|P01024|CO3_HUMAN	3.58862e+16	9022.12
413.579	514.273	13.0971	Complement C3 OS=Homo sapiens GN=C3 PE=1 SV=2	KVLLDGVQNPR	KVLLDGVQNPR	3	y	1	4	sp|P01024|CO3_HUMAN	3.58862e+16	9022.12
413.579	569.366	13.0971	Complement C3 OS=Homo sapiens GN=C3 PE=1 SV=2	KVLLDGVQNPR	KVLLDGVQNPR	3	b	1	5	sp|P01024|CO3_HUMAN	3.58862e+16	9022.12
413.579	626.387	13.0971	Complement C3 OS=Homo sapiens GN=C3 PE=1 SV=2	KVLLDGVQNPR	KVLLDGVQNPR	3	b	1	6	sp|P01024|CO3_HUMAN	3.58862e+16	9022.12
413.579	725.456	13.0971	Complement C3 OS=Homo sapiens GN=C3 PE=1 SV=2	KVLLDGVQNPR	KVLLDGVQNPR	3	b	1	7	sp|P01024|CO3_HUMAN	3.58862e+16	9022.12
449.743	452.225	14.0161	Complement C3 OS=Homo sapiens GN=C3 PE=1 SV=2	AVLYNYR	AVLYNYR	2	y	1	3	sp|P01024|CO3_HUMAN	330228000000000	12873.8
449.743	615.289	14.0161	Complement C3 OS=Homo sapiens GN=C3 PE=1 SV=2	AVLYNYR	AVLYNYR	2	y	1	4	sp|P01024|CO3_HUMAN	330228000000000	12873.8
449.743	728.373	14.0161	Complement C3 OS=Homo sapiens GN=C3 PE=1 SV=2	AVLYNYR	AVLYNYR	2	y	1	5	sp|P01024|CO3_HUMAN	330228000000000	12873.8
512.76	512.76	16.9593	Complement C3 OS=Homo sapiens GN=C3 PE=1 SV=2	FISLGEACK	FISLGEAC[CAM]K	2	y	2	9	sp|P01024|CO3_HUMAN	5.25244e+18	10366.8
512.76	564.245	16.9593	Complement C3 OS=Homo sapiens GN=C3 PE=1 SV=2	FISLGEACK	FISLGEAC[CAM]K	2	y	1	5	sp|P01024|CO3_HUMAN	5.25244e+18	10366.8
512.76	677.329	16.9593	Complement C3 OS=Homo sapiens GN=C3 PE=1 SV=2	FISLGEACK	FISLGEAC[CAM]K	2	y	1	6	sp|P01024|CO3_HUMAN	5.25244e+18	10366.8
512.76	764.361	16.9593	Complement C3 OS=Homo sapiens GN=C3 PE=1 SV=2	FISLGEACK	FISLGEAC[CAM]K	2	y	1	7	sp|P01024|CO3_HUMAN	5.25244e+18	10366.8
513.772	432.24	15.5282	Complement C3 OS=Homo sapiens GN=C3 PE=1 SV=2	YTQQLAFR	YTQQLAFR	2	y	2	7	sp|P01024|CO3_HUMAN	4.50209e+16	10127.6
513.772	634.367	15.5282	Complement C3 OS=Homo sapiens GN=C3 PE=1 SV=2	YTQQLAFR	YTQQLAFR	2	y	1	5	sp|P01024|CO3_HUMAN	4.50209e+16	10127.6
513.772	705.357	15.5282	Complement C3 OS=Homo sapiens GN=C3 PE=1 SV=2	YTQQLAFR	YTQQLAFR	2	b	1	6	sp|P01024|CO3_HUMAN	4.50209e+16	10127.6
513.772	762.426	15.5282	Complement C3 OS=Homo sapiens GN=C3 PE=1 SV=2	YTQQLAFR	YTQQLAFR	2	y	1	6	sp|P01024|CO3_HUMAN	4.50209e+16	10127.6
513.772	863.473	15.5282	Complement C3 OS=Homo sapiens GN=C3 PE=1 SV=2	YTQQLAFR	YTQQLAFR	2	y	1	7	sp|P01024|CO3_HUMAN	4.50209e+16	10127.6
542.758	462.716	12.9095	Complement C3 OS=Homo sapiens GN=C3 PE=1 SV=2	AELQCPQPAA	AELQC[CAM]PQPAA	2	b	2	8	sp|P01024|CO3_HUMAN	26810700000000	32739.3
542.758	602.26	12.9095	Complement C3 OS=Homo sapiens GN=C3 PE=1 SV=2	AELQCPQPAA	AELQC[CAM]PQPAA	2	b	1	5	sp|P01024|CO3_HUMAN	26810700000000	32739.3
542.758	643.287	12.9095	Complement C3 OS=Homo sapiens GN=C3 PE=1 SV=2	AELQCPQPAA	AELQC[CAM]PQPAA	2	y	1	6	sp|P01024|CO3_HUMAN	26810700000000	32739.3
542.758	827.372	12.9095	Complement C3 OS=Homo sapiens GN=C3 PE=1 SV=2	AELQCPQPAA	AELQC[CAM]PQPAA	2	b	1	7	sp|P01024|CO3_HUMAN	26810700000000	32739.3
542.758	924.424	12.9095	Complement C3 OS=Homo sapiens GN=C3 PE=1 SV=2	AELQCPQPAA	AELQC[CAM]PQPAA	2	b	1	8	sp|P01024|CO3_HUMAN	26810700000000	32739.3
685.869	451.266	18.5334	Complement C3 OS=Homo sapiens GN=C3 PE=1 SV=2	TIYTPGSTVLYR	TIYTPGSTVLYR	2	y	1	3	sp|P01024|CO3_HUMAN	1.09642e+18	10318.3
685.869	720.356	18.5334	Complement C3 OS=Homo sapiens GN=C3 PE=1 SV=2	TIYTPGSTVLYR	TIYTPGSTVLYR	2	b	1	7	sp|P01024|CO3_HUMAN	1.09642e+18	10318.3
685.869	795.436	18.5334	Complement C3 OS=Homo sapiens GN=C3 PE=1 SV=2	TIYTPGSTVLYR	TIYTPGSTVLYR	2	y	1	7	sp|P01024|CO3_HUMAN	1.09642e+18	10318.3
685.869	892.489	18.5334	Complement C3 OS=Homo sapiens GN=C3 PE=1 SV=2	TIYTPGSTVLYR	TIYTPGSTVLYR	2	y	1	8	sp|P01024|CO3_HUMAN	1.09642e+18	10318.3
685.869	993.536	18.5334	Complement C3 OS=Homo sapiens GN=C3 PE=1 SV=2	TIYTPGSTVLYR	TIYTPGSTVLYR	2	y	1	9	sp|P01024|CO3_HUMAN	1.09642e+18	10318.3
685.869	1156.6	18.5334	Complement C3 OS=Homo sapiens GN=C3 PE=1 SV=2	TIYTPGSTVLYR	TIYTPGSTVLYR	2	y	1	10	sp|P01024|CO3_HUMAN	1.09642e+18	10318.3
733.381	546.288	19.6046	Complement C3 OS=Homo sapiens GN=C3 PE=1 SV=2	VPVAVQGEDTVQSLTQGDGVAK	VPVAVQGEDTVQSLTQGDGVAK	3	y	1	6	sp|P01024|CO3_HUMAN	2113370000000000	8345.99
733.381	775.394	19.6046	Complement C3 OS=Homo sapiens GN=C3 PE=1 SV=2	VPVAVQGEDTVQSLTQGDGVAK	VPVAVQGEDTVQSLTQGDGVAK	3	y	1	8	sp|P01024|CO3_HUMAN	2113370000000000	8345.99
733.381	780.425	19.6046	Complement C3 OS=Homo sapiens GN=C3 PE=1 SV=2	VPVAVQGEDTVQSLTQGDGVAK	VPVAVQGEDTVQSLTQGDGVAK	3	b	1	8	sp|P01024|CO3_HUMAN	2113370000000000	8345.99
733.381	888.479	19.6046	Complement C3 OS=Homo sapiens GN=C3 PE=1 SV=2	VPVAVQGEDTVQSLTQGDGVAK	VPVAVQGEDTVQSLTQGDGVAK	3	y	1	9	sp|P01024|CO3_HUMAN	2113370000000000	8345.99
733.381	975.511	19.6046	Complement C3 OS=Homo sapiens GN=C3 PE=1 SV=2	VPVAVQGEDTVQSLTQGDGVAK	VPVAVQGEDTVQSLTQGDGVAK	3	y	1	10	sp|P01024|CO3_HUMAN	2113370000000000	8345.99
733.381	996.5	19.6046	Complement C3 OS=Homo sapiens GN=C3 PE=1 SV=2	VPVAVQGEDTVQSLTQGDGVAK	VPVAVQGEDTVQSLTQGDGVAK	3	b	1	10	sp|P01024|CO3_HUMAN	2113370000000000	8345.99
733.381	1103.57	19.6046	Complement C3 OS=Homo sapiens GN=C3 PE=1 SV=2	VPVAVQGEDTVQSLTQGDGVAK	VPVAVQGEDTVQSLTQGDGVAK	3	y	1	11	sp|P01024|CO3_HUMAN	2113370000000000	8345.99
684.364	506.334	28.4017	Complement C4-A OS=Homo sapiens GN=C4A PE=1 SV=2	DSSTWLTAFVLK	DSSTWLTAFVLK	2	y	1	4	sp|P0C0L4|CO4A_HUMAN	2264770000000000	56.49
684.364	577.371	28.4017	Complement C4-A OS=Homo sapiens GN=C4A PE=1 SV=2	DSSTWLTAFVLK	DSSTWLTAFVLK	2	y	1	5	sp|P0C0L4|CO4A_HUMAN	2264770000000000	56.49
684.364	791.503	28.4017	Complement C4-A OS=Homo sapiens GN=C4A PE=1 SV=2	DSSTWLTAFVLK	DSSTWLTAFVLK	2	y	1	7	sp|P0C0L4|CO4A_HUMAN	2264770000000000	56.49
684.364	977.582	28.4017	Complement C4-A OS=Homo sapiens GN=C4A PE=1 SV=2	DSSTWLTAFVLK	DSSTWLTAFVLK	2	y	1	8	sp|P0C0L4|CO4A_HUMAN	2264770000000000	56.49
684.364	1078.63	28.4017	Complement C4-A OS=Homo sapiens GN=C4A PE=1 SV=2	DSSTWLTAFVLK	DSSTWLTAFVLK	2	y	1	9	sp|P0C0L4|CO4A_HUMAN	2264770000000000	56.49
684.364	1165.66	28.4017	Complement C4-A OS=Homo sapiens GN=C4A PE=1 SV=2	DSSTWLTAFVLK	DSSTWLTAFVLK	2	y	1	10	sp|P0C0L4|CO4A_HUMAN	2264770000000000	56.49
418.259	412.255	17.0036	Complement C5 OS=Homo sapiens GN=C5 PE=1 SV=4	TLLPVSKPEIR	TLLPVSKPEIR	3	b	3	11	sp|P01031|CO5_HUMAN	4.77461e+17	3244.36
418.259	463.277	17.0036	Complement C5 OS=Homo sapiens GN=C5 PE=1 SV=4	TLLPVSKPEIR	TLLPVSKPEIR	3	y	2	8	sp|P01031|CO5_HUMAN	4.77461e+17	3244.36
418.259	514.298	17.0036	Complement C5 OS=Homo sapiens GN=C5 PE=1 SV=4	TLLPVSKPEIR	TLLPVSKPEIR	3	y	1	4	sp|P01031|CO5_HUMAN	4.77461e+17	3244.36
418.259	519.819	17.0036	Complement C5 OS=Homo sapiens GN=C5 PE=1 SV=4	TLLPVSKPEIR	TLLPVSKPEIR	3	y	2	9	sp|P01031|CO5_HUMAN	4.77461e+17	3244.36
418.259	642.393	17.0036	Complement C5 OS=Homo sapiens GN=C5 PE=1 SV=4	TLLPVSKPEIR	TLLPVSKPEIR	3	y	1	5	sp|P01031|CO5_HUMAN	4.77461e+17	3244.36
418.259	729.425	17.0036	Complement C5 OS=Homo sapiens GN=C5 PE=1 SV=4	TLLPVSKPEIR	TLLPVSKPEIR	3	y	1	6	sp|P01031|CO5_HUMAN	4.77461e+17	3244.36
418.259	828.494	17.0036	Complement C5 OS=Homo sapiens GN=C5 PE=1 SV=4	TLLPVSKPEIR	TLLPVSKPEIR	3	y	1	7	sp|P01031|CO5_HUMAN	4.77461e+17	3244.36
483.232	610.289	13.2034	Complement C5 OS=Homo sapiens GN=C5 PE=1 SV=4	IDTQDIEASHYR	IDTQDIEASHYR	3	y	2	10	sp|P01031|CO5_HUMAN	5657220000000	2220.08
483.232	633.31	13.2034	Complement C5 OS=Homo sapiens GN=C5 PE=1 SV=4	IDTQDIEASHYR	IDTQDIEASHYR	3	y	1	5	sp|P01031|CO5_HUMAN	5657220000000	2220.08
483.232	667.802	13.2034	Complement C5 OS=Homo sapiens GN=C5 PE=1 SV=4	IDTQDIEASHYR	IDTQDIEASHYR	3	y	2	11	sp|P01031|CO5_HUMAN	5657220000000	2220.08
483.232	762.353	13.2034	Complement C5 OS=Homo sapiens GN=C5 PE=1 SV=4	IDTQDIEASHYR	IDTQDIEASHYR	3	y	1	6	sp|P01031|CO5_HUMAN	5657220000000	2220.08
483.232	875.437	13.2034	Complement C5 OS=Homo sapiens GN=C5 PE=1 SV=4	IDTQDIEASHYR	IDTQDIEASHYR	3	y	1	7	sp|P01031|CO5_HUMAN	5657220000000	2220.08
483.232	990.464	13.2034	Complement C5 OS=Homo sapiens GN=C5 PE=1 SV=4	IDTQDIEASHYR	IDTQDIEASHYR	3	y	1	8	sp|P01031|CO5_HUMAN	5657220000000	2220.08
542.311	400.219	15.0738	Complement C5 OS=Homo sapiens GN=C5 PE=1 SV=4	LQGTLPVEAR	LQGTLPVEAR	2	b	1	4	sp|P01031|CO5_HUMAN	2.99301e+16	6790.16
542.311	571.32	15.0738	Complement C5 OS=Homo sapiens GN=C5 PE=1 SV=4	LQGTLPVEAR	LQGTLPVEAR	2	y	1	5	sp|P01031|CO5_HUMAN	2.99301e+16	6790.16
542.311	684.404	15.0738	Complement C5 OS=Homo sapiens GN=C5 PE=1 SV=4	LQGTLPVEAR	LQGTLPVEAR	2	y	1	6	sp|P01031|CO5_HUMAN	2.99301e+16	6790.16
542.311	785.452	15.0738	Complement C5 OS=Homo sapiens GN=C5 PE=1 SV=4	LQGTLPVEAR	LQGTLPVEAR	2	y	1	7	sp|P01031|CO5_HUMAN	2.99301e+16	6790.16
542.311	842.473	15.0738	Complement C5 OS=Homo sapiens GN=C5 PE=1 SV=4	LQGTLPVEAR	LQGTLPVEAR	2	y	1	8	sp|P01031|CO5_HUMAN	2.99301e+16	6790.16
612.299	500.283	15.5242	Complement C5 OS=Homo sapiens GN=C5 PE=1 SV=4	ESYSGVTLDPR	ESYSGVTLDPR	2	y	1	4	sp|P01031|CO5_HUMAN	879234000000000	4818.21
612.299	700.399	15.5242	Complement C5 OS=Homo sapiens GN=C5 PE=1 SV=4	ESYSGVTLDPR	ESYSGVTLDPR	2	y	1	6	sp|P01031|CO5_HUMAN	879234000000000	4818.21
612.299	757.42	15.5242	Complement C5 OS=Homo sapiens GN=C5 PE=1 SV=4	ESYSGVTLDPR	ESYSGVTLDPR	2	y	1	7	sp|P01031|CO5_HUMAN	879234000000000	4818.21
612.299	844.452	15.5242	Complement C5 OS=Homo sapiens GN=C5 PE=1 SV=4	ESYSGVTLDPR	ESYSGVTLDPR	2	y	1	8	sp|P01031|CO5_HUMAN	879234000000000	4818.21
612.299	952.426	15.5242	Complement C5 OS=Homo sapiens GN=C5 PE=1 SV=4	ESYSGVTLDPR	ESYSGVTLDPR	2	b	1	9	sp|P01031|CO5_HUMAN	879234000000000	4818.21
612.299	1007.52	15.5242	Complement C5 OS=Homo sapiens GN=C5 PE=1 SV=4	ESYSGVTLDPR	ESYSGVTLDPR	2	y	1	9	sp|P01031|CO5_HUMAN	879234000000000	4818.21
616.783	769.388	17.4725	Complement C5 OS=Homo sapiens GN=C5 PE=1 SV=4	NADYSYSVWK	NADYSYSVWK	2	y	1	6	sp|P01031|CO5_HUMAN	784409000000000	2223.77
616.783	932.451	17.4725	Complement C5 OS=Homo sapiens GN=C5 PE=1 SV=4	NADYSYSVWK	NADYSYSVWK	2	y	1	7	sp|P01031|CO5_HUMAN	784409000000000	2223.77
616.783	1047.48	17.4725	Complement C5 OS=Homo sapiens GN=C5 PE=1 SV=4	NADYSYSVWK	NADYSYSVWK	2	y	1	8	sp|P01031|CO5_HUMAN	784409000000000	2223.77
616.783	1118.52	17.4725	Complement C5 OS=Homo sapiens GN=C5 PE=1 SV=4	NADYSYSVWK	NADYSYSVWK	2	y	1	9	sp|P01031|CO5_HUMAN	784409000000000	2223.77
728.396	622.356	22.77	Complement component C7 OS=Homo sapiens GN=C7 PE=1 SV=2	LSGNVLSYTFQVK	LSGNVLSYTFQVK	2	y	1	5	sp|P10643|CO7_HUMAN	48012000000000	161.58
728.396	785.419	22.77	Complement component C7 OS=Homo sapiens GN=C7 PE=1 SV=2	LSGNVLSYTFQVK	LSGNVLSYTFQVK	2	y	1	6	sp|P10643|CO7_HUMAN	48012000000000	161.58
728.396	872.451	22.77	Complement component C7 OS=Homo sapiens GN=C7 PE=1 SV=2	LSGNVLSYTFQVK	LSGNVLSYTFQVK	2	y	1	7	sp|P10643|CO7_HUMAN	48012000000000	161.58
728.396	985.535	22.77	Complement component C7 OS=Homo sapiens GN=C7 PE=1 SV=2	LSGNVLSYTFQVK	LSGNVLSYTFQVK	2	y	1	8	sp|P10643|CO7_HUMAN	48012000000000	161.58
728.396	1084.6	22.77	Complement component C7 OS=Homo sapiens GN=C7 PE=1 SV=2	LSGNVLSYTFQVK	LSGNVLSYTFQVK	2	y	1	9	sp|P10643|CO7_HUMAN	48012000000000	161.58
728.396	1210.61	22.77	Complement component C7 OS=Homo sapiens GN=C7 PE=1 SV=2	LSGNVLSYTFQVK	LSGNVLSYTFQVK	2	b	1	11	sp|P10643|CO7_HUMAN	48012000000000	161.58
517.271	416.232	18.7729	Complement component C8 alpha chain OS=Homo sapiens GN=C8A PE=1 SV=2	MAVEDIISR	MAVEDIISR	2	y	2	7	sp|P07357|CO8A_HUMAN	34472684	189.37
517.271	488.319	18.7729	Complement component C8 alpha chain OS=Homo sapiens GN=C8A PE=1 SV=2	MAVEDIISR	MAVEDIISR	2	y	1	4	sp|P07357|CO8A_HUMAN	34472684	189.37
517.271	603.346	18.7729	Complement component C8 alpha chain OS=Homo sapiens GN=C8A PE=1 SV=2	MAVEDIISR	MAVEDIISR	2	y	1	5	sp|P07357|CO8A_HUMAN	34472684	189.37
517.271	732.389	18.7729	Complement component C8 alpha chain OS=Homo sapiens GN=C8A PE=1 SV=2	MAVEDIISR	MAVEDIISR	2	y	1	6	sp|P07357|CO8A_HUMAN	34472684	189.37
517.271	831.457	18.7729	Complement component C8 alpha chain OS=Homo sapiens GN=C8A PE=1 SV=2	MAVEDIISR	MAVEDIISR	2	y	1	7	sp|P07357|CO8A_HUMAN	34472684	189.37
517.271	902.494	18.7729	Complement component C8 alpha chain OS=Homo sapiens GN=C8A PE=1 SV=2	MAVEDIISR	MAVEDIISR	2	y	1	8	sp|P07357|CO8A_HUMAN	34472684	189.37
860.912	734.368	12.836	Complement component C8 alpha chain OS=Homo sapiens GN=C8A PE=1 SV=2	LGSLGAACEQTQTEGAK	LGSLGAAC[CAM]EQTQTEGAK	2	y	1	7	sp|P07357|CO8A_HUMAN	1277240000000	703.72
860.912	862.427	12.836	Complement component C8 alpha chain OS=Homo sapiens GN=C8A PE=1 SV=2	LGSLGAACEQTQTEGAK	LGSLGAAC[CAM]EQTQTEGAK	2	y	1	8	sp|P07357|CO8A_HUMAN	1277240000000	703.72
860.912	991.469	12.836	Complement component C8 alpha chain OS=Homo sapiens GN=C8A PE=1 SV=2	LGSLGAACEQTQTEGAK	LGSLGAAC[CAM]EQTQTEGAK	2	y	1	9	sp|P07357|CO8A_HUMAN	1277240000000	703.72
860.912	1151.5	12.836	Complement component C8 alpha chain OS=Homo sapiens GN=C8A PE=1 SV=2	LGSLGAACEQTQTEGAK	LGSLGAAC[CAM]EQTQTEGAK	2	y	1	10	sp|P07357|CO8A_HUMAN	1277240000000	703.72
860.912	1222.54	12.836	Complement component C8 alpha chain OS=Homo sapiens GN=C8A PE=1 SV=2	LGSLGAACEQTQTEGAK	LGSLGAAC[CAM]EQTQTEGAK	2	y	1	11	sp|P07357|CO8A_HUMAN	1277240000000	703.72
860.912	1293.57	12.836	Complement component C8 alpha chain OS=Homo sapiens GN=C8A PE=1 SV=2	LGSLGAACEQTQTEGAK	LGSLGAAC[CAM]EQTQTEGAK	2	y	1	12	sp|P07357|CO8A_HUMAN	1277240000000	703.72
860.912	1350.6	12.836	Complement component C8 alpha chain OS=Homo sapiens GN=C8A PE=1 SV=2	LGSLGAACEQTQTEGAK	LGSLGAAC[CAM]EQTQTEGAK	2	y	1	13	sp|P07357|CO8A_HUMAN	1277240000000	703.72
968.933	1018.52	14.9527	Complement component C8 alpha chain OS=Homo sapiens GN=C8A PE=1 SV=2	AIDEDCSQYEPIPGSQK	AIDEDC[CAM]SQYEPIPGSQK	2	y	1	9	sp|P07357|CO8A_HUMAN	74863300000000	929.31
968.933	1146.58	14.9527	Complement component C8 alpha chain OS=Homo sapiens GN=C8A PE=1 SV=2	AIDEDCSQYEPIPGSQK	AIDEDC[CAM]SQYEPIPGSQK	2	y	1	10	sp|P07357|CO8A_HUMAN	74863300000000	929.31
968.933	1211.45	14.9527	Complement component C8 alpha chain OS=Homo sapiens GN=C8A PE=1 SV=2	AIDEDCSQYEPIPGSQK	AIDEDC[CAM]SQYEPIPGSQK	2	b	1	10	sp|P07357|CO8A_HUMAN	74863300000000	929.31
968.933	1233.61	14.9527	Complement component C8 alpha chain OS=Homo sapiens GN=C8A PE=1 SV=2	AIDEDCSQYEPIPGSQK	AIDEDC[CAM]SQYEPIPGSQK	2	y	1	11	sp|P07357|CO8A_HUMAN	74863300000000	929.31
968.933	1421.59	14.9527	Complement component C8 alpha chain OS=Homo sapiens GN=C8A PE=1 SV=2	AIDEDCSQYEPIPGSQK	AIDEDC[CAM]SQYEPIPGSQK	2	b	1	12	sp|P07357|CO8A_HUMAN	74863300000000	929.31
968.933	1508.67	14.9527	Complement component C8 alpha chain OS=Homo sapiens GN=C8A PE=1 SV=2	AIDEDCSQYEPIPGSQK	AIDEDC[CAM]SQYEPIPGSQK	2	y	1	13	sp|P07357|CO8A_HUMAN	74863300000000	929.31
406.731	406.731	19.5684	Complement component C8 beta chain OS=Homo sapiens GN=C8B PE=1 SV=3	YEFILK	YEFILK	2	y	2	6	sp|P07358|CO8B_HUMAN	4617435648	1853.2
406.731	520.349	19.5684	Complement component C8 beta chain OS=Homo sapiens GN=C8B PE=1 SV=3	YEFILK	YEFILK	2	y	1	4	sp|P07358|CO8B_HUMAN	4617435648	1853.2
406.731	649.392	19.5684	Complement component C8 beta chain OS=Homo sapiens GN=C8B PE=1 SV=3	YEFILK	YEFILK	2	y	1	5	sp|P07358|CO8B_HUMAN	4617435648	1853.2
438.716	438.716	21.3666	Complement component C8 beta chain OS=Homo sapiens GN=C8B PE=1 SV=3	SGFSFGFK	SGFSFGFK	2	y	2	8	sp|P07358|CO8B_HUMAN	58515500000000	632.26
438.716	498.271	21.3666	Complement component C8 beta chain OS=Homo sapiens GN=C8B PE=1 SV=3	SGFSFGFK	SGFSFGFK	2	y	1	4	sp|P07358|CO8B_HUMAN	58515500000000	632.26
438.716	585.303	21.3666	Complement component C8 beta chain OS=Homo sapiens GN=C8B PE=1 SV=3	SGFSFGFK	SGFSFGFK	2	y	1	5	sp|P07358|CO8B_HUMAN	58515500000000	632.26
438.716	732.372	21.3666	Complement component C8 beta chain OS=Homo sapiens GN=C8B PE=1 SV=3	SGFSFGFK	SGFSFGFK	2	y	1	6	sp|P07358|CO8B_HUMAN	58515500000000	632.26
438.716	789.393	21.3666	Complement component C8 beta chain OS=Homo sapiens GN=C8B PE=1 SV=3	SGFSFGFK	SGFSFGFK	2	y	1	7	sp|P07358|CO8B_HUMAN	58515500000000	632.26
580.625	658.352	12.6264	Complement component C8 beta chain OS=Homo sapiens GN=C8B PE=1 SV=3	KPYNVESYTPQTQGK	KPYNVESYTPQTQGK	3	y	1	6	sp|P07358|CO8B_HUMAN	913565184	752.92
580.625	981.468	12.6264	Complement component C8 beta chain OS=Homo sapiens GN=C8B PE=1 SV=3	KPYNVESYTPQTQGK	KPYNVESYTPQTQGK	3	b	1	8	sp|P07358|CO8B_HUMAN	913565184	752.92
580.625	1082.52	12.6264	Complement component C8 beta chain OS=Homo sapiens GN=C8B PE=1 SV=3	KPYNVESYTPQTQGK	KPYNVESYTPQTQGK	3	b	1	9	sp|P07358|CO8B_HUMAN	913565184	752.92
695.338	774.342	18.5756	Complement component C8 beta chain OS=Homo sapiens GN=C8B PE=1 SV=3	LPLEYSYGEYR	LPLEYSYGEYR	2	y	1	6	sp|P07358|CO8B_HUMAN	664.374	346.9
695.338	1066.45	18.5756	Complement component C8 beta chain OS=Homo sapiens GN=C8B PE=1 SV=3	LPLEYSYGEYR	LPLEYSYGEYR	2	y	1	8	sp|P07358|CO8B_HUMAN	664.374	346.9
695.338	1179.53	18.5756	Complement component C8 beta chain OS=Homo sapiens GN=C8B PE=1 SV=3	LPLEYSYGEYR	LPLEYSYGEYR	2	y	1	9	sp|P07358|CO8B_HUMAN	664.374	346.9
540.946	579.289	22.5472	Complement component C8 gamma chain OS=Homo sapiens GN=C8G PE=1 SV=3	SLPVSDSVLSGFEQR	SLPVSDSVLSGFEQR	3	y	1	4	sp|P07360|CO8G_HUMAN	626.031	411.04
540.946	636.31	22.5472	Complement component C8 gamma chain OS=Homo sapiens GN=C8G PE=1 SV=3	SLPVSDSVLSGFEQR	SLPVSDSVLSGFEQR	3	y	1	5	sp|P07360|CO8G_HUMAN	626.031	411.04
540.946	710.857	22.5472	Complement component C8 gamma chain OS=Homo sapiens GN=C8G PE=1 SV=3	SLPVSDSVLSGFEQR	SLPVSDSVLSGFEQR	3	y	2	13	sp|P07360|CO8G_HUMAN	626.031	411.04
540.946	723.342	22.5472	Complement component C8 gamma chain OS=Homo sapiens GN=C8G PE=1 SV=3	SLPVSDSVLSGFEQR	SLPVSDSVLSGFEQR	3	y	1	6	sp|P07360|CO8G_HUMAN	626.031	411.04
540.946	836.426	22.5472	Complement component C8 gamma chain OS=Homo sapiens GN=C8G PE=1 SV=3	SLPVSDSVLSGFEQR	SLPVSDSVLSGFEQR	3	y	1	7	sp|P07360|CO8G_HUMAN	626.031	411.04
621.876	555.386	23.4227	Complement component C9 OS=Homo sapiens GN=C9 PE=1 SV=2	LSPIYNLVPVK	LSPIYNLVPVK	2	y	1	5	sp|P02748|CO9_HUMAN	2569760000000000	2045.66
621.876	669.429	23.4227	Complement component C9 OS=Homo sapiens GN=C9 PE=1 SV=2	LSPIYNLVPVK	LSPIYNLVPVK	2	y	1	6	sp|P02748|CO9_HUMAN	2569760000000000	2045.66
621.876	801.451	23.4227	Complement component C9 OS=Homo sapiens GN=C9 PE=1 SV=2	LSPIYNLVPVK	LSPIYNLVPVK	2	b	1	7	sp|P02748|CO9_HUMAN	2569760000000000	2045.66
621.876	832.493	23.4227	Complement component C9 OS=Homo sapiens GN=C9 PE=1 SV=2	LSPIYNLVPVK	LSPIYNLVPVK	2	y	1	7	sp|P02748|CO9_HUMAN	2569760000000000	2045.66
621.876	900.519	23.4227	Complement component C9 OS=Homo sapiens GN=C9 PE=1 SV=2	LSPIYNLVPVK	LSPIYNLVPVK	2	b	1	8	sp|P02748|CO9_HUMAN	2569760000000000	2045.66
621.876	945.577	23.4227	Complement component C9 OS=Homo sapiens GN=C9 PE=1 SV=2	LSPIYNLVPVK	LSPIYNLVPVK	2	y	1	8	sp|P02748|CO9_HUMAN	2569760000000000	2045.66
621.876	1042.63	23.4227	Complement component C9 OS=Homo sapiens GN=C9 PE=1 SV=2	LSPIYNLVPVK	LSPIYNLVPVK	2	y	1	9	sp|P02748|CO9_HUMAN	2569760000000000	2045.66
636.281	654.393	12.5725	Complement component C9 OS=Homo sapiens GN=C9 PE=1 SV=2	AEQCCEETASSISLHGK	AEQC[CAM]C[CAM]EETASSISLHGK	3	y	1	6	sp|P02748|CO9_HUMAN	269929000000	1488.63
636.281	741.425	12.5725	Complement component C9 OS=Homo sapiens GN=C9 PE=1 SV=2	AEQCCEETASSISLHGK	AEQC[CAM]C[CAM]EETASSISLHGK	3	y	1	7	sp|P02748|CO9_HUMAN	269929000000	1488.63
636.281	789.848	12.5725	Complement component C9 OS=Homo sapiens GN=C9 PE=1 SV=2	AEQCCEETASSISLHGK	AEQC[CAM]C[CAM]EETASSISLHGK	3	y	2	14	sp|P02748|CO9_HUMAN	269929000000	1488.63
636.281	828.457	12.5725	Complement component C9 OS=Homo sapiens GN=C9 PE=1 SV=2	AEQCCEETASSISLHGK	AEQC[CAM]C[CAM]EETASSISLHGK	3	y	1	8	sp|P02748|CO9_HUMAN	269929000000	1488.63
636.281	853.877	12.5725	Complement component C9 OS=Homo sapiens GN=C9 PE=1 SV=2	AEQCCEETASSISLHGK	AEQC[CAM]C[CAM]EETASSISLHGK	3	y	2	15	sp|P02748|CO9_HUMAN	269929000000	1488.63
636.281	899.495	12.5725	Complement component C9 OS=Homo sapiens GN=C9 PE=1 SV=2	AEQCCEETASSISLHGK	AEQC[CAM]C[CAM]EETASSISLHGK	3	y	1	9	sp|P02748|CO9_HUMAN	269929000000	1488.63
636.281	1000.54	12.5725	Complement component C9 OS=Homo sapiens GN=C9 PE=1 SV=2	AEQCCEETASSISLHGK	AEQC[CAM]C[CAM]EETASSISLHGK	3	y	1	10	sp|P02748|CO9_HUMAN	269929000000	1488.63
636.281	1129.58	12.5725	Complement component C9 OS=Homo sapiens GN=C9 PE=1 SV=2	AEQCCEETASSISLHGK	AEQC[CAM]C[CAM]EETASSISLHGK	3	y	1	11	sp|P02748|CO9_HUMAN	269929000000	1488.63
707.073	654.393	14.7572	Complement component C9 OS=Homo sapiens GN=C9 PE=1 SV=2	FTPTETNKAEQCCEETASSISLHGK	FTPTETNKAEQC[CAM]C[CAM]EETASSISLHGK	4	y	1	6	sp|P02748|CO9_HUMAN	358961000000000	3894.84
707.073	741.425	14.7572	Complement component C9 OS=Homo sapiens GN=C9 PE=1 SV=2	FTPTETNKAEQCCEETASSISLHGK	FTPTETNKAEQC[CAM]C[CAM]EETASSISLHGK	4	y	1	7	sp|P02748|CO9_HUMAN	358961000000000	3894.84
707.073	789.848	14.7572	Complement component C9 OS=Homo sapiens GN=C9 PE=1 SV=2	FTPTETNKAEQCCEETASSISLHGK	FTPTETNKAEQC[CAM]C[CAM]EETASSISLHGK	4	y	2	14	sp|P02748|CO9_HUMAN	358961000000000	3894.84
707.073	828.457	14.7572	Complement component C9 OS=Homo sapiens GN=C9 PE=1 SV=2	FTPTETNKAEQCCEETASSISLHGK	FTPTETNKAEQC[CAM]C[CAM]EETASSISLHGK	4	y	1	8	sp|P02748|CO9_HUMAN	358961000000000	3894.84
707.073	859.723	14.7572	Complement component C9 OS=Homo sapiens GN=C9 PE=1 SV=2	FTPTETNKAEQCCEETASSISLHGK	FTPTETNKAEQC[CAM]C[CAM]EETASSISLHGK	4	y	3	23	sp|P02748|CO9_HUMAN	358961000000000	3894.84
707.073	899.495	14.7572	Complement component C9 OS=Homo sapiens GN=C9 PE=1 SV=2	FTPTETNKAEQCCEETASSISLHGK	FTPTETNKAEQC[CAM]C[CAM]EETASSISLHGK	4	y	1	9	sp|P02748|CO9_HUMAN	358961000000000	3894.84
707.073	1000.54	14.7572	Complement component C9 OS=Homo sapiens GN=C9 PE=1 SV=2	FTPTETNKAEQCCEETASSISLHGK	FTPTETNKAEQC[CAM]C[CAM]EETASSISLHGK	4	y	1	10	sp|P02748|CO9_HUMAN	358961000000000	3894.84
707.073	1129.58	14.7572	Complement component C9 OS=Homo sapiens GN=C9 PE=1 SV=2	FTPTETNKAEQCCEETASSISLHGK	FTPTETNKAEQC[CAM]C[CAM]EETASSISLHGK	4	y	1	11	sp|P02748|CO9_HUMAN	358961000000000	3894.84
708.356	748.351	24.7834	Complement component C9 OS=Homo sapiens GN=C9 PE=1 SV=2	ISEGLPALEFPNE	ISEGLPALEFPNE	2	y	1	6	sp|P02748|CO9_HUMAN	9553050000000000	1084.95
708.356	781.445	24.7834	Complement component C9 OS=Homo sapiens GN=C9 PE=1 SV=2	ISEGLPALEFPNE	ISEGLPALEFPNE	2	b	1	8	sp|P02748|CO9_HUMAN	9553050000000000	1084.95
708.356	916.441	24.7834	Complement component C9 OS=Homo sapiens GN=C9 PE=1 SV=2	ISEGLPALEFPNE	ISEGLPALEFPNE	2	y	1	8	sp|P02748|CO9_HUMAN	9553050000000000	1084.95
708.356	1057.56	24.7834	Complement component C9 OS=Homo sapiens GN=C9 PE=1 SV=2	ISEGLPALEFPNE	ISEGLPALEFPNE	2	b	1	10	sp|P02748|CO9_HUMAN	9553050000000000	1084.95
728.359	751.373	22.9522	Complement component C9 OS=Homo sapiens GN=C9 PE=1 SV=2	AIEDYINEFSVR	AIEDYINEFSVR	2	y	1	6	sp|P02748|CO9_HUMAN	7220090000000	203.48
728.359	864.457	22.9522	Complement component C9 OS=Homo sapiens GN=C9 PE=1 SV=2	AIEDYINEFSVR	AIEDYINEFSVR	2	y	1	7	sp|P02748|CO9_HUMAN	7220090000000	203.48
728.359	1027.52	22.9522	Complement component C9 OS=Homo sapiens GN=C9 PE=1 SV=2	AIEDYINEFSVR	AIEDYINEFSVR	2	y	1	8	sp|P02748|CO9_HUMAN	7220090000000	203.48
728.359	1142.55	22.9522	Complement component C9 OS=Homo sapiens GN=C9 PE=1 SV=2	AIEDYINEFSVR	AIEDYINEFSVR	2	y	1	9	sp|P02748|CO9_HUMAN	7220090000000	203.48
728.359	1271.59	22.9522	Complement component C9 OS=Homo sapiens GN=C9 PE=1 SV=2	AIEDYINEFSVR	AIEDYINEFSVR	2	y	1	10	sp|P02748|CO9_HUMAN	7220090000000	203.48
762.354	917.364	15.7723	Complement component C9 OS=Homo sapiens GN=C9 PE=1 SV=2	TEHYEEQIEAFK	TEHYEEQIEAFK	2	b	1	7	sp|P02748|CO9_HUMAN	881765000000	1210.7
762.354	993.489	15.7723	Complement component C9 OS=Homo sapiens GN=C9 PE=1 SV=2	TEHYEEQIEAFK	TEHYEEQIEAFK	2	y	1	8	sp|P02748|CO9_HUMAN	881765000000	1210.7
762.354	1030.45	15.7723	Complement component C9 OS=Homo sapiens GN=C9 PE=1 SV=2	TEHYEEQIEAFK	TEHYEEQIEAFK	2	b	1	8	sp|P02748|CO9_HUMAN	881765000000	1210.7
762.354	1156.55	15.7723	Complement component C9 OS=Homo sapiens GN=C9 PE=1 SV=2	TEHYEEQIEAFK	TEHYEEQIEAFK	2	y	1	9	sp|P02748|CO9_HUMAN	881765000000	1210.7
762.354	1159.49	15.7723	Complement component C9 OS=Homo sapiens GN=C9 PE=1 SV=2	TEHYEEQIEAFK	TEHYEEQIEAFK	2	b	1	9	sp|P02748|CO9_HUMAN	881765000000	1210.7
762.354	1293.61	15.7723	Complement component C9 OS=Homo sapiens GN=C9 PE=1 SV=2	TEHYEEQIEAFK	TEHYEEQIEAFK	2	y	1	10	sp|P02748|CO9_HUMAN	881765000000	1210.7
414.907	472.288	14.0968	Complement factor B OS=Homo sapiens GN=CFB PE=1 SV=2	VKDISEVVTPR	VKDISEVVTPR	3	y	1	4	sp|P00751|CFAB_HUMAN	2099480000000000	10179.5
414.907	571.356	14.0968	Complement factor B OS=Homo sapiens GN=CFB PE=1 SV=2	VKDISEVVTPR	VKDISEVVTPR	3	y	1	5	sp|P00751|CFAB_HUMAN	2099480000000000	10179.5
414.907	672.356	14.0968	Complement factor B OS=Homo sapiens GN=CFB PE=1 SV=2	VKDISEVVTPR	VKDISEVVTPR	3	b	1	6	sp|P00751|CFAB_HUMAN	2099480000000000	10179.5
414.907	700.399	14.0968	Complement factor B OS=Homo sapiens GN=CFB PE=1 SV=2	VKDISEVVTPR	VKDISEVVTPR	3	y	1	6	sp|P00751|CFAB_HUMAN	2099480000000000	10179.5
414.907	771.425	14.0968	Complement factor B OS=Homo sapiens GN=CFB PE=1 SV=2	VKDISEVVTPR	VKDISEVVTPR	3	b	1	7	sp|P00751|CFAB_HUMAN	2099480000000000	10179.5
414.907	787.431	14.0968	Complement factor B OS=Homo sapiens GN=CFB PE=1 SV=2	VKDISEVVTPR	VKDISEVVTPR	3	y	1	7	sp|P00751|CFAB_HUMAN	2099480000000000	10179.5
483.748	448.277	13.7903	Complement factor B OS=Homo sapiens GN=CFB PE=1 SV=2	STGSWSTLK	STGSWSTLK	2	y	1	4	sp|P00751|CFAB_HUMAN	2.04017e+16	10161.3
483.748	634.356	13.7903	Complement factor B OS=Homo sapiens GN=CFB PE=1 SV=2	STGSWSTLK	STGSWSTLK	2	y	1	5	sp|P00751|CFAB_HUMAN	2.04017e+16	10161.3
483.748	721.388	13.7903	Complement factor B OS=Homo sapiens GN=CFB PE=1 SV=2	STGSWSTLK	STGSWSTLK	2	y	1	6	sp|P00751|CFAB_HUMAN	2.04017e+16	10161.3
483.748	778.409	13.7903	Complement factor B OS=Homo sapiens GN=CFB PE=1 SV=2	STGSWSTLK	STGSWSTLK	2	y	1	7	sp|P00751|CFAB_HUMAN	2.04017e+16	10161.3
483.748	879.457	13.7903	Complement factor B OS=Homo sapiens GN=CFB PE=1 SV=2	STGSWSTLK	STGSWSTLK	2	y	1	8	sp|P00751|CFAB_HUMAN	2.04017e+16	10161.3
508.275	445.193	15.4817	Complement factor B OS=Homo sapiens GN=CFB PE=1 SV=2	DISEVVTPR	DISEVVTPR	2	b	1	4	sp|P00751|CFAB_HUMAN	1.98666e+17	12376.4
508.275	472.288	15.4817	Complement factor B OS=Homo sapiens GN=CFB PE=1 SV=2	DISEVVTPR	DISEVVTPR	2	y	1	4	sp|P00751|CFAB_HUMAN	1.98666e+17	12376.4
508.275	544.261	15.4817	Complement factor B OS=Homo sapiens GN=CFB PE=1 SV=2	DISEVVTPR	DISEVVTPR	2	b	1	5	sp|P00751|CFAB_HUMAN	1.98666e+17	12376.4
508.275	571.356	15.4817	Complement factor B OS=Homo sapiens GN=CFB PE=1 SV=2	DISEVVTPR	DISEVVTPR	2	y	1	5	sp|P00751|CFAB_HUMAN	1.98666e+17	12376.4
508.275	643.33	15.4817	Complement factor B OS=Homo sapiens GN=CFB PE=1 SV=2	DISEVVTPR	DISEVVTPR	2	b	1	6	sp|P00751|CFAB_HUMAN	1.98666e+17	12376.4
508.275	700.399	15.4817	Complement factor B OS=Homo sapiens GN=CFB PE=1 SV=2	DISEVVTPR	DISEVVTPR	2	y	1	6	sp|P00751|CFAB_HUMAN	1.98666e+17	12376.4
508.275	744.377	15.4817	Complement factor B OS=Homo sapiens GN=CFB PE=1 SV=2	DISEVVTPR	DISEVVTPR	2	b	1	7	sp|P00751|CFAB_HUMAN	1.98666e+17	12376.4
508.275	787.431	15.4817	Complement factor B OS=Homo sapiens GN=CFB PE=1 SV=2	DISEVVTPR	DISEVVTPR	2	y	1	7	sp|P00751|CFAB_HUMAN	1.98666e+17	12376.4
526.269	621.273	15.7127	Complement factor B OS=Homo sapiens GN=CFB PE=1 SV=2	ALFVSEEEK	ALFVSEEEK	2	y	1	5	sp|P00751|CFAB_HUMAN	934631000000	10525.2
526.269	720.341	15.7127	Complement factor B OS=Homo sapiens GN=CFB PE=1 SV=2	ALFVSEEEK	ALFVSEEEK	2	y	1	6	sp|P00751|CFAB_HUMAN	934631000000	10525.2
526.269	867.409	15.7127	Complement factor B OS=Homo sapiens GN=CFB PE=1 SV=2	ALFVSEEEK	ALFVSEEEK	2	y	1	7	sp|P00751|CFAB_HUMAN	934631000000	10525.2
638.335	508.277	18.5327	Complement factor B OS=Homo sapiens GN=CFB PE=1 SV=2	YGLVTYATYPK	YGLVTYATYPK	2	y	1	4	sp|P00751|CFAB_HUMAN	5.25244e+16	15016.3
638.335	629.329	18.5327	Complement factor B OS=Homo sapiens GN=CFB PE=1 SV=2	YGLVTYATYPK	YGLVTYATYPK	2	b	2	11	sp|P00751|CFAB_HUMAN	5.25244e+16	15016.3
638.335	742.377	18.5327	Complement factor B OS=Homo sapiens GN=CFB PE=1 SV=2	YGLVTYATYPK	YGLVTYATYPK	2	y	1	6	sp|P00751|CFAB_HUMAN	5.25244e+16	15016.3
638.335	843.425	18.5327	Complement factor B OS=Homo sapiens GN=CFB PE=1 SV=2	YGLVTYATYPK	YGLVTYATYPK	2	y	1	7	sp|P00751|CFAB_HUMAN	5.25244e+16	15016.3
638.335	942.493	18.5327	Complement factor B OS=Homo sapiens GN=CFB PE=1 SV=2	YGLVTYATYPK	YGLVTYATYPK	2	y	1	8	sp|P00751|CFAB_HUMAN	5.25244e+16	15016.3
638.335	1055.58	18.5327	Complement factor B OS=Homo sapiens GN=CFB PE=1 SV=2	YGLVTYATYPK	YGLVTYATYPK	2	y	1	9	sp|P00751|CFAB_HUMAN	5.25244e+16	15016.3
638.335	1112.6	18.5327	Complement factor B OS=Homo sapiens GN=CFB PE=1 SV=2	YGLVTYATYPK	YGLVTYATYPK	2	y	1	10	sp|P00751|CFAB_HUMAN	5.25244e+16	15016.3
754.847	833.415	14.0625	Complement factor B OS=Homo sapiens GN=CFB PE=1 SV=2	VSEADSSNADWVTK	VSEADSSNADWVTK	2	y	1	7	sp|P00751|CFAB_HUMAN	1.12789e+17	11070.3
754.847	920.447	14.0625	Complement factor B OS=Homo sapiens GN=CFB PE=1 SV=2	VSEADSSNADWVTK	VSEADSSNADWVTK	2	y	1	8	sp|P00751|CFAB_HUMAN	1.12789e+17	11070.3
754.847	1007.48	14.0625	Complement factor B OS=Homo sapiens GN=CFB PE=1 SV=2	VSEADSSNADWVTK	VSEADSSNADWVTK	2	y	1	9	sp|P00751|CFAB_HUMAN	1.12789e+17	11070.3
754.847	1122.51	14.0625	Complement factor B OS=Homo sapiens GN=CFB PE=1 SV=2	VSEADSSNADWVTK	VSEADSSNADWVTK	2	y	1	10	sp|P00751|CFAB_HUMAN	1.12789e+17	11070.3
754.847	1193.54	14.0625	Complement factor B OS=Homo sapiens GN=CFB PE=1 SV=2	VSEADSSNADWVTK	VSEADSSNADWVTK	2	y	1	11	sp|P00751|CFAB_HUMAN	1.12789e+17	11070.3
754.847	1322.59	14.0625	Complement factor B OS=Homo sapiens GN=CFB PE=1 SV=2	VSEADSSNADWVTK	VSEADSSNADWVTK	2	y	1	12	sp|P00751|CFAB_HUMAN	1.12789e+17	11070.3
595.269	725.304	14.9631	Complement factor H OS=Homo sapiens GN=CFH PE=1 SV=4	LSYTCEGGFR	LSYTC[CAM]EGGFR	2	y	1	6	sp|P08603|CFAH_HUMAN	74047400000000	1728
595.269	826.351	14.9631	Complement factor H OS=Homo sapiens GN=CFH PE=1 SV=4	LSYTCEGGFR	LSYTC[CAM]EGGFR	2	y	1	7	sp|P08603|CFAH_HUMAN	74047400000000	1728
595.269	989.415	14.9631	Complement factor H OS=Homo sapiens GN=CFH PE=1 SV=4	LSYTCEGGFR	LSYTC[CAM]EGGFR	2	y	1	8	sp|P08603|CFAH_HUMAN	74047400000000	1728
595.269	1076.45	14.9631	Complement factor H OS=Homo sapiens GN=CFH PE=1 SV=4	LSYTCEGGFR	LSYTC[CAM]EGGFR	2	y	1	9	sp|P08603|CFAH_HUMAN	74047400000000	1728
621.775	626.271	11.6019	Complement factor H OS=Homo sapiens GN=CFH PE=1 SV=4	TGDEITYQCR	TGDEITYQC[CAM]R	2	y	1	4	sp|P08603|CFAH_HUMAN	13813053440	439.74
621.775	727.319	11.6019	Complement factor H OS=Homo sapiens GN=CFH PE=1 SV=4	TGDEITYQCR	TGDEITYQC[CAM]R	2	y	1	5	sp|P08603|CFAH_HUMAN	13813053440	439.74
621.775	840.403	11.6019	Complement factor H OS=Homo sapiens GN=CFH PE=1 SV=4	TGDEITYQCR	TGDEITYQC[CAM]R	2	y	1	6	sp|P08603|CFAH_HUMAN	13813053440	439.74
827.875	906.403	14.593	Complement factor H OS=Homo sapiens GN=CFH PE=1 SV=4	AGEQVTYTCATYYK	AGEQVTYTC[CAM]ATYYK	2	y	1	7	sp|P08603|CFAH_HUMAN	464797248	233.88
827.875	1170.51	14.593	Complement factor H OS=Homo sapiens GN=CFH PE=1 SV=4	AGEQVTYTCATYYK	AGEQVTYTC[CAM]ATYYK	2	y	1	9	sp|P08603|CFAH_HUMAN	464797248	233.88
827.875	1269.58	14.593	Complement factor H OS=Homo sapiens GN=CFH PE=1 SV=4	AGEQVTYTCATYYK	AGEQVTYTC[CAM]ATYYK	2	y	1	10	sp|P08603|CFAH_HUMAN	464797248	233.88
753.351	1030.48	14.6759	Complement factor H-related protein 1 OS=Homo sapiens GN=CFHR1 PE=1 SV=2	ITCTEEGWSPTPK	ITC[CAM]TEEGWSPTPK	2	y	1	9	sp|Q03591|FHR1_HUMAN	1207367808	877.06
753.351	1131.53	14.6759	Complement factor H-related protein 1 OS=Homo sapiens GN=CFHR1 PE=1 SV=2	ITCTEEGWSPTPK	ITC[CAM]TEEGWSPTPK	2	y	1	10	sp|Q03591|FHR1_HUMAN	1207367808	877.06
753.351	1291.56	14.6759	Complement factor H-related protein 1 OS=Homo sapiens GN=CFHR1 PE=1 SV=2	ITCTEEGWSPTPK	ITC[CAM]TEEGWSPTPK	2	y	1	11	sp|Q03591|FHR1_HUMAN	1207367808	877.06
562.768	652.261	12.6277	Complement factor H-related protein 2 OS=Homo sapiens GN=CFHR2 PE=1 SV=1	LVYPSCEEK	LVYPSC[CAM]EEK	2	y	1	5	sp|P36980|FHR2_HUMAN	69480374272	1999.91
562.768	749.313	12.6277	Complement factor H-related protein 2 OS=Homo sapiens GN=CFHR2 PE=1 SV=1	LVYPSCEEK	LVYPSC[CAM]EEK	2	y	1	6	sp|P36980|FHR2_HUMAN	69480374272	1999.91
562.768	912.377	12.6277	Complement factor H-related protein 2 OS=Homo sapiens GN=CFHR2 PE=1 SV=1	LVYPSCEEK	LVYPSC[CAM]EEK	2	y	1	7	sp|P36980|FHR2_HUMAN	69480374272	1999.91
503.782	503.782	17.0101	Complement factor I OS=Homo sapiens GN=CFI PE=1 SV=2	IVIEYVDR	IVIEYVDR	2	y	2	8	sp|P05156|CFAI_HUMAN	1.50578e+16	2224.87
503.782	552.278	17.0101	Complement factor I OS=Homo sapiens GN=CFI PE=1 SV=2	IVIEYVDR	IVIEYVDR	2	y	1	4	sp|P05156|CFAI_HUMAN	1.50578e+16	2224.87
503.782	681.32	17.0101	Complement factor I OS=Homo sapiens GN=CFI PE=1 SV=2	IVIEYVDR	IVIEYVDR	2	y	1	5	sp|P05156|CFAI_HUMAN	1.50578e+16	2224.87
503.782	794.404	17.0101	Complement factor I OS=Homo sapiens GN=CFI PE=1 SV=2	IVIEYVDR	IVIEYVDR	2	y	1	6	sp|P05156|CFAI_HUMAN	1.50578e+16	2224.87
503.782	893.473	17.0101	Complement factor I OS=Homo sapiens GN=CFI PE=1 SV=2	IVIEYVDR	IVIEYVDR	2	y	1	7	sp|P05156|CFAI_HUMAN	1.50578e+16	2224.87
579.766	462.716	10.4329	Complement factor I OS=Homo sapiens GN=CFI PE=1 SV=2	SFPTYCQQK	SFPTYC[CAM]QQK	2	y	2	7	sp|P05156|CFAI_HUMAN	413739000000	1139.45
579.766	726.324	10.4329	Complement factor I OS=Homo sapiens GN=CFI PE=1 SV=2	SFPTYCQQK	SFPTYC[CAM]QQK	2	y	1	5	sp|P05156|CFAI_HUMAN	413739000000	1139.45
579.766	827.372	10.4329	Complement factor I OS=Homo sapiens GN=CFI PE=1 SV=2	SFPTYCQQK	SFPTYC[CAM]QQK	2	y	1	6	sp|P05156|CFAI_HUMAN	413739000000	1139.45
579.766	924.424	10.4329	Complement factor I OS=Homo sapiens GN=CFI PE=1 SV=2	SFPTYCQQK	SFPTYC[CAM]QQK	2	y	1	7	sp|P05156|CFAI_HUMAN	413739000000	1139.45
596.822	618.325	22.8285	Complement factor I OS=Homo sapiens GN=CFI PE=1 SV=2	VFSLQWGEVK	VFSLQWGEVK	2	y	1	5	sp|P05156|CFAI_HUMAN	6.43768e+17	4462.8
596.822	746.383	22.8285	Complement factor I OS=Homo sapiens GN=CFI PE=1 SV=2	VFSLQWGEVK	VFSLQWGEVK	2	y	1	6	sp|P05156|CFAI_HUMAN	6.43768e+17	4462.8
596.822	859.467	22.8285	Complement factor I OS=Homo sapiens GN=CFI PE=1 SV=2	VFSLQWGEVK	VFSLQWGEVK	2	y	1	7	sp|P05156|CFAI_HUMAN	6.43768e+17	4462.8
596.822	946.499	22.8285	Complement factor I OS=Homo sapiens GN=CFI PE=1 SV=2	VFSLQWGEVK	VFSLQWGEVK	2	y	1	8	sp|P05156|CFAI_HUMAN	6.43768e+17	4462.8
596.822	1093.57	22.8285	Complement factor I OS=Homo sapiens GN=CFI PE=1 SV=2	VFSLQWGEVK	VFSLQWGEVK	2	y	1	9	sp|P05156|CFAI_HUMAN	6.43768e+17	4462.8
719.906	558.361	24.6393	Complement factor I OS=Homo sapiens GN=CFI PE=1 SV=2	AQLGDLPWQVAIK	AQLGDLPWQVAIK	2	y	1	5	sp|P05156|CFAI_HUMAN	3.86217e+16	287.29
719.906	598.32	24.6393	Complement factor I OS=Homo sapiens GN=CFI PE=1 SV=2	AQLGDLPWQVAIK	AQLGDLPWQVAIK	2	b	1	6	sp|P05156|CFAI_HUMAN	3.86217e+16	287.29
719.906	695.372	24.6393	Complement factor I OS=Homo sapiens GN=CFI PE=1 SV=2	AQLGDLPWQVAIK	AQLGDLPWQVAIK	2	b	1	7	sp|P05156|CFAI_HUMAN	3.86217e+16	287.29
719.906	841.493	24.6393	Complement factor I OS=Homo sapiens GN=CFI PE=1 SV=2	AQLGDLPWQVAIK	AQLGDLPWQVAIK	2	y	1	7	sp|P05156|CFAI_HUMAN	3.86217e+16	287.29
719.906	954.577	24.6393	Complement factor I OS=Homo sapiens GN=CFI PE=1 SV=2	AQLGDLPWQVAIK	AQLGDLPWQVAIK	2	y	1	8	sp|P05156|CFAI_HUMAN	3.86217e+16	287.29
719.906	1126.63	24.6393	Complement factor I OS=Homo sapiens GN=CFI PE=1 SV=2	AQLGDLPWQVAIK	AQLGDLPWQVAIK	2	y	1	10	sp|P05156|CFAI_HUMAN	3.86217e+16	287.29
719.906	1239.71	24.6393	Complement factor I OS=Homo sapiens GN=CFI PE=1 SV=2	AQLGDLPWQVAIK	AQLGDLPWQVAIK	2	y	1	11	sp|P05156|CFAI_HUMAN	3.86217e+16	287.29
464.777	499.251	14.8367	Fibrinogen alpha chain OS=Homo sapiens GN=FGA PE=1 SV=2	QLEQVIAK	QLEQVIAK	2	b	1	4	sp|P02671|FIBA_HUMAN	191.589	26645.4
464.777	558.361	14.8367	Fibrinogen alpha chain OS=Homo sapiens GN=FGA PE=1 SV=2	QLEQVIAK	QLEQVIAK	2	y	1	5	sp|P02671|FIBA_HUMAN	191.589	26645.4
464.777	598.32	14.8367	Fibrinogen alpha chain OS=Homo sapiens GN=FGA PE=1 SV=2	QLEQVIAK	QLEQVIAK	2	b	1	5	sp|P02671|FIBA_HUMAN	191.589	26645.4
464.777	687.404	14.8367	Fibrinogen alpha chain OS=Homo sapiens GN=FGA PE=1 SV=2	QLEQVIAK	QLEQVIAK	2	y	1	6	sp|P02671|FIBA_HUMAN	191.589	26645.4
464.777	782.441	14.8367	Fibrinogen alpha chain OS=Homo sapiens GN=FGA PE=1 SV=2	QLEQVIAK	QLEQVIAK	2	b	1	7	sp|P02671|FIBA_HUMAN	191.589	26645.4
464.777	800.488	14.8367	Fibrinogen alpha chain OS=Homo sapiens GN=FGA PE=1 SV=2	QLEQVIAK	QLEQVIAK	2	y	1	7	sp|P02671|FIBA_HUMAN	191.589	26645.4
531.911	550.226	16.4317	Fibrinogen alpha chain OS=Homo sapiens GN=FGA PE=1 SV=2	HPDEAAFFDTASTGK	HPDEAAFFDTASTGK	3	b	1	5	sp|P02671|FIBA_HUMAN	1929798528	20239.4
531.911	564.299	16.4317	Fibrinogen alpha chain OS=Homo sapiens GN=FGA PE=1 SV=2	HPDEAAFFDTASTGK	HPDEAAFFDTASTGK	3	y	1	6	sp|P02671|FIBA_HUMAN	1929798528	20239.4
531.911	621.263	16.4317	Fibrinogen alpha chain OS=Homo sapiens GN=FGA PE=1 SV=2	HPDEAAFFDTASTGK	HPDEAAFFDTASTGK	3	b	1	6	sp|P02671|FIBA_HUMAN	1929798528	20239.4
531.911	679.326	16.4317	Fibrinogen alpha chain OS=Homo sapiens GN=FGA PE=1 SV=2	HPDEAAFFDTASTGK	HPDEAAFFDTASTGK	3	y	1	7	sp|P02671|FIBA_HUMAN	1929798528	20239.4
531.911	768.331	16.4317	Fibrinogen alpha chain OS=Homo sapiens GN=FGA PE=1 SV=2	HPDEAAFFDTASTGK	HPDEAAFFDTASTGK	3	b	1	7	sp|P02671|FIBA_HUMAN	1929798528	20239.4
531.911	826.394	16.4317	Fibrinogen alpha chain OS=Homo sapiens GN=FGA PE=1 SV=2	HPDEAAFFDTASTGK	HPDEAAFFDTASTGK	3	y	1	8	sp|P02671|FIBA_HUMAN	1929798528	20239.4
546.594	635.315	13.9001	Fibrinogen alpha chain OS=Homo sapiens GN=FGA PE=1 SV=2	ESSSHHPGIAEFPSR	ESSSHHPGIAEFPSR	3	y	1	5	sp|P02671|FIBA_HUMAN	588549	35320.4
546.594	665.264	13.9001	Fibrinogen alpha chain OS=Homo sapiens GN=FGA PE=1 SV=2	ESSSHHPGIAEFPSR	ESSSHHPGIAEFPSR	3	b	1	6	sp|P02671|FIBA_HUMAN	588549	35320.4
546.594	706.352	13.9001	Fibrinogen alpha chain OS=Homo sapiens GN=FGA PE=1 SV=2	ESSSHHPGIAEFPSR	ESSSHHPGIAEFPSR	3	y	1	6	sp|P02671|FIBA_HUMAN	588549	35320.4
546.594	819.387	13.9001	Fibrinogen alpha chain OS=Homo sapiens GN=FGA PE=1 SV=2	ESSSHHPGIAEFPSR	ESSSHHPGIAEFPSR	3	y	2	15	sp|P02671|FIBA_HUMAN	588549	35320.4
546.594	876.457	13.9001	Fibrinogen alpha chain OS=Homo sapiens GN=FGA PE=1 SV=2	ESSSHHPGIAEFPSR	ESSSHHPGIAEFPSR	3	y	1	8	sp|P02671|FIBA_HUMAN	588549	35320.4
546.594	932.422	13.9001	Fibrinogen alpha chain OS=Homo sapiens GN=FGA PE=1 SV=2	ESSSHHPGIAEFPSR	ESSSHHPGIAEFPSR	3	b	1	9	sp|P02671|FIBA_HUMAN	588549	35320.4
546.594	973.51	13.9001	Fibrinogen alpha chain OS=Homo sapiens GN=FGA PE=1 SV=2	ESSSHHPGIAEFPSR	ESSSHHPGIAEFPSR	3	y	1	9	sp|P02671|FIBA_HUMAN	588549	35320.4
616.294	665.847	15.9886	Fibrinogen alpha chain OS=Homo sapiens GN=FGA PE=1 SV=2	ADSGEGDFLAEGGGVRGPR	ADSGEGDFLAEGGGVRGPR	3	y	2	13	sp|P02671|FIBA_HUMAN	13959300000000	123893
616.294	694.357	15.9886	Fibrinogen alpha chain OS=Homo sapiens GN=FGA PE=1 SV=2	ADSGEGDFLAEGGGVRGPR	ADSGEGDFLAEGGGVRGPR	3	y	2	14	sp|P02671|FIBA_HUMAN	13959300000000	123893
616.294	758.879	15.9886	Fibrinogen alpha chain OS=Homo sapiens GN=FGA PE=1 SV=2	ADSGEGDFLAEGGGVRGPR	ADSGEGDFLAEGGGVRGPR	3	y	2	15	sp|P02671|FIBA_HUMAN	13959300000000	123893
616.294	830.906	15.9886	Fibrinogen alpha chain OS=Homo sapiens GN=FGA PE=1 SV=2	ADSGEGDFLAEGGGVRGPR	ADSGEGDFLAEGGGVRGPR	3	y	2	17	sp|P02671|FIBA_HUMAN	13959300000000	123893
716.826	746.343	12.3084	Fibrinogen alpha chain OS=Homo sapiens GN=FGA PE=1 SV=2	PGSTGTWNPGSSER	PGSTGTWNPGSSER	2	y	1	7	sp|P02671|FIBA_HUMAN	33777392	23312.7
716.826	932.422	12.3084	Fibrinogen alpha chain OS=Homo sapiens GN=FGA PE=1 SV=2	PGSTGTWNPGSSER	PGSTGTWNPGSSER	2	y	1	8	sp|P02671|FIBA_HUMAN	33777392	23312.7
716.826	1090.49	12.3084	Fibrinogen alpha chain OS=Homo sapiens GN=FGA PE=1 SV=2	PGSTGTWNPGSSER	PGSTGTWNPGSSER	2	y	1	10	sp|P02671|FIBA_HUMAN	33777392	23312.7
716.826	1191.54	12.3084	Fibrinogen alpha chain OS=Homo sapiens GN=FGA PE=1 SV=2	PGSTGTWNPGSSER	PGSTGTWNPGSSER	2	y	1	11	sp|P02671|FIBA_HUMAN	33777392	23312.7
716.826	1278.57	12.3084	Fibrinogen alpha chain OS=Homo sapiens GN=FGA PE=1 SV=2	PGSTGTWNPGSSER	PGSTGTWNPGSSER	2	y	1	12	sp|P02671|FIBA_HUMAN	33777392	23312.7
716.826	1335.59	12.3084	Fibrinogen alpha chain OS=Homo sapiens GN=FGA PE=1 SV=2	PGSTGTWNPGSSER	PGSTGTWNPGSSER	2	y	1	13	sp|P02671|FIBA_HUMAN	33777392	23312.7
426.235	405.213	11.7215	Fibrinogen beta chain OS=Homo sapiens GN=FGB PE=1 SV=2	YQISVNK	YQISVNK	2	b	1	3	sp|P02675|FIBB_HUMAN	877258	5964.09
426.235	426.235	11.7215	Fibrinogen beta chain OS=Homo sapiens GN=FGB PE=1 SV=2	YQISVNK	YQISVNK	2	y	2	7	sp|P02675|FIBB_HUMAN	877258	5964.09
426.235	492.245	11.7215	Fibrinogen beta chain OS=Homo sapiens GN=FGB PE=1 SV=2	YQISVNK	YQISVNK	2	b	1	4	sp|P02675|FIBB_HUMAN	877258	5964.09
426.235	560.34	11.7215	Fibrinogen beta chain OS=Homo sapiens GN=FGB PE=1 SV=2	YQISVNK	YQISVNK	2	y	1	5	sp|P02675|FIBB_HUMAN	877258	5964.09
426.235	688.399	11.7215	Fibrinogen beta chain OS=Homo sapiens GN=FGB PE=1 SV=2	YQISVNK	YQISVNK	2	y	1	6	sp|P02675|FIBB_HUMAN	877258	5964.09
426.235	705.357	11.7215	Fibrinogen beta chain OS=Homo sapiens GN=FGB PE=1 SV=2	YQISVNK	YQISVNK	2	b	1	6	sp|P02675|FIBB_HUMAN	877258	5964.09
452.756	452.756	19.2716	Fibrinogen beta chain OS=Homo sapiens GN=FGB PE=1 SV=2	IRPFFPQ	IRPFFPQ	2	y	2	7	sp|P02675|FIBB_HUMAN	35307585536	4483.85
452.756	514.314	19.2716	Fibrinogen beta chain OS=Homo sapiens GN=FGB PE=1 SV=2	IRPFFPQ	IRPFFPQ	2	b	1	4	sp|P02675|FIBB_HUMAN	35307585536	4483.85
452.756	635.319	19.2716	Fibrinogen beta chain OS=Homo sapiens GN=FGB PE=1 SV=2	IRPFFPQ	IRPFFPQ	2	y	1	5	sp|P02675|FIBB_HUMAN	35307585536	4483.85
452.756	661.382	19.2716	Fibrinogen beta chain OS=Homo sapiens GN=FGB PE=1 SV=2	IRPFFPQ	IRPFFPQ	2	b	1	5	sp|P02675|FIBB_HUMAN	35307585536	4483.85
452.756	791.42	19.2716	Fibrinogen beta chain OS=Homo sapiens GN=FGB PE=1 SV=2	IRPFFPQ	IRPFFPQ	2	y	1	6	sp|P02675|FIBB_HUMAN	35307585536	4483.85
468.557	501.772	15.069	Fibrinogen beta chain OS=Homo sapiens GN=FGB PE=1 SV=2	DNDGWLTSDPRK	DNDGWLTSDPRK	3	y	2	8	sp|P02675|FIBB_HUMAN	4788.16	19624.6
468.557	530.283	15.069	Fibrinogen beta chain OS=Homo sapiens GN=FGB PE=1 SV=2	DNDGWLTSDPRK	DNDGWLTSDPRK	3	y	2	9	sp|P02675|FIBB_HUMAN	4788.16	19624.6
468.557	587.796	15.069	Fibrinogen beta chain OS=Homo sapiens GN=FGB PE=1 SV=2	DNDGWLTSDPRK	DNDGWLTSDPRK	3	y	2	10	sp|P02675|FIBB_HUMAN	4788.16	19624.6
468.557	602.326	15.069	Fibrinogen beta chain OS=Homo sapiens GN=FGB PE=1 SV=2	DNDGWLTSDPRK	DNDGWLTSDPRK	3	y	1	5	sp|P02675|FIBB_HUMAN	4788.16	19624.6
468.557	703.373	15.069	Fibrinogen beta chain OS=Homo sapiens GN=FGB PE=1 SV=2	DNDGWLTSDPRK	DNDGWLTSDPRK	3	y	1	6	sp|P02675|FIBB_HUMAN	4788.16	19624.6
468.557	802.337	15.069	Fibrinogen beta chain OS=Homo sapiens GN=FGB PE=1 SV=2	DNDGWLTSDPRK	DNDGWLTSDPRK	3	b	1	7	sp|P02675|FIBB_HUMAN	4788.16	19624.6
468.557	816.457	15.069	Fibrinogen beta chain OS=Homo sapiens GN=FGB PE=1 SV=2	DNDGWLTSDPRK	DNDGWLTSDPRK	3	y	1	7	sp|P02675|FIBB_HUMAN	4788.16	19624.6
512.579	575.278	12.8494	Fibrinogen beta chain OS=Homo sapiens GN=FGB PE=1 SV=2	AHYGGFTVQNEANK	AHYGGFTVQNEANK	3	y	1	5	sp|P02675|FIBB_HUMAN	327588320	155177
512.579	703.337	12.8494	Fibrinogen beta chain OS=Homo sapiens GN=FGB PE=1 SV=2	AHYGGFTVQNEANK	AHYGGFTVQNEANK	3	y	1	6	sp|P02675|FIBB_HUMAN	327588320	155177
512.579	734.326	12.8494	Fibrinogen beta chain OS=Homo sapiens GN=FGB PE=1 SV=2	AHYGGFTVQNEANK	AHYGGFTVQNEANK	3	b	1	7	sp|P02675|FIBB_HUMAN	327588320	155177
512.579	903.453	12.8494	Fibrinogen beta chain OS=Homo sapiens GN=FGB PE=1 SV=2	AHYGGFTVQNEANK	AHYGGFTVQNEANK	3	y	1	8	sp|P02675|FIBB_HUMAN	327588320	155177
512.579	1050.52	12.8494	Fibrinogen beta chain OS=Homo sapiens GN=FGB PE=1 SV=2	AHYGGFTVQNEANK	AHYGGFTVQNEANK	3	y	1	9	sp|P02675|FIBB_HUMAN	327588320	155177
595.796	605.314	15.59	Fibrinogen beta chain OS=Homo sapiens GN=FGB PE=1 SV=2	QKQVKDNENVVNEYSSELEK	QKQVKDNENVVNEYSSELEK	4	y	1	5	sp|P02675|FIBB_HUMAN	2.57605e+06	4108.77
595.796	692.346	15.59	Fibrinogen beta chain OS=Homo sapiens GN=FGB PE=1 SV=2	QKQVKDNENVVNEYSSELEK	QKQVKDNENVVNEYSSELEK	4	y	1	6	sp|P02675|FIBB_HUMAN	2.57605e+06	4108.77
595.796	763.384	15.59	Fibrinogen beta chain OS=Homo sapiens GN=FGB PE=1 SV=2	QKQVKDNENVVNEYSSELEK	QKQVKDNENVVNEYSSELEK	4	b	2	13	sp|P02675|FIBB_HUMAN	2.57605e+06	4108.77
595.796	855.409	15.59	Fibrinogen beta chain OS=Homo sapiens GN=FGB PE=1 SV=2	QKQVKDNENVVNEYSSELEK	QKQVKDNENVVNEYSSELEK	4	y	1	7	sp|P02675|FIBB_HUMAN	2.57605e+06	4108.77
595.796	984.452	15.59	Fibrinogen beta chain OS=Homo sapiens GN=FGB PE=1 SV=2	QKQVKDNENVVNEYSSELEK	QKQVKDNENVVNEYSSELEK	4	y	1	8	sp|P02675|FIBB_HUMAN	2.57605e+06	4108.77
595.796	1098.49	15.59	Fibrinogen beta chain OS=Homo sapiens GN=FGB PE=1 SV=2	QKQVKDNENVVNEYSSELEK	QKQVKDNENVVNEYSSELEK	4	y	1	9	sp|P02675|FIBB_HUMAN	2.57605e+06	4108.77
620.263	452.225	20.7356	Fibrinogen beta chain OS=Homo sapiens GN=FGB PE=1 SV=2	EDGGGWWYNR	EDGGGWWYNR	2	y	1	3	sp|P02675|FIBB_HUMAN	2673.95	50940.6
620.263	638.305	20.7356	Fibrinogen beta chain OS=Homo sapiens GN=FGB PE=1 SV=2	EDGGGWWYNR	EDGGGWWYNR	2	y	1	4	sp|P02675|FIBB_HUMAN	2673.95	50940.6
620.263	824.384	20.7356	Fibrinogen beta chain OS=Homo sapiens GN=FGB PE=1 SV=2	EDGGGWWYNR	EDGGGWWYNR	2	y	1	5	sp|P02675|FIBB_HUMAN	2673.95	50940.6
620.263	881.405	20.7356	Fibrinogen beta chain OS=Homo sapiens GN=FGB PE=1 SV=2	EDGGGWWYNR	EDGGGWWYNR	2	y	1	6	sp|P02675|FIBB_HUMAN	2673.95	50940.6
620.263	995.448	20.7356	Fibrinogen beta chain OS=Homo sapiens GN=FGB PE=1 SV=2	EDGGGWWYNR	EDGGGWWYNR	2	y	1	8	sp|P02675|FIBB_HUMAN	2673.95	50940.6
651.006	709.363	15.3513	Fibrinogen beta chain OS=Homo sapiens GN=FGB PE=1 SV=2	EEAPSLRPAPPPISGGGYR	EEAPSLRPAPPPISGGGYR	3	y	1	7	sp|P02675|FIBB_HUMAN	25007068	11112.5
651.006	806.416	15.3513	Fibrinogen beta chain OS=Homo sapiens GN=FGB PE=1 SV=2	EEAPSLRPAPPPISGGGYR	EEAPSLRPAPPPISGGGYR	3	y	1	8	sp|P02675|FIBB_HUMAN	25007068	11112.5
651.006	811.444	15.3513	Fibrinogen beta chain OS=Homo sapiens GN=FGB PE=1 SV=2	EEAPSLRPAPPPISGGGYR	EEAPSLRPAPPPISGGGYR	3	y	2	16	sp|P02675|FIBB_HUMAN	25007068	11112.5
651.006	903.468	15.3513	Fibrinogen beta chain OS=Homo sapiens GN=FGB PE=1 SV=2	EEAPSLRPAPPPISGGGYR	EEAPSLRPAPPPISGGGYR	3	y	1	9	sp|P02675|FIBB_HUMAN	25007068	11112.5
651.006	951.489	15.3513	Fibrinogen beta chain OS=Homo sapiens GN=FGB PE=1 SV=2	EEAPSLRPAPPPISGGGYR	EEAPSLRPAPPPISGGGYR	3	b	1	9	sp|P02675|FIBB_HUMAN	25007068	11112.5
654.813	706.337	11.9277	Fibrinogen beta chain OS=Homo sapiens GN=FGB PE=1 SV=2	QGFGNVATNTDGK	QGFGNVATNTDGK	2	y	1	7	sp|P02675|FIBB_HUMAN	43113.3	105782
654.813	805.405	11.9277	Fibrinogen beta chain OS=Homo sapiens GN=FGB PE=1 SV=2	QGFGNVATNTDGK	QGFGNVATNTDGK	2	y	1	8	sp|P02675|FIBB_HUMAN	43113.3	105782
654.813	919.448	11.9277	Fibrinogen beta chain OS=Homo sapiens GN=FGB PE=1 SV=2	QGFGNVATNTDGK	QGFGNVATNTDGK	2	y	1	9	sp|P02675|FIBB_HUMAN	43113.3	105782
654.813	976.469	11.9277	Fibrinogen beta chain OS=Homo sapiens GN=FGB PE=1 SV=2	QGFGNVATNTDGK	QGFGNVATNTDGK	2	y	1	10	sp|P02675|FIBB_HUMAN	43113.3	105782
654.813	1123.54	11.9277	Fibrinogen beta chain OS=Homo sapiens GN=FGB PE=1 SV=2	QGFGNVATNTDGK	QGFGNVATNTDGK	2	y	1	11	sp|P02675|FIBB_HUMAN	43113.3	105782
809.9	973.514	18.4796	Fibrinogen beta chain OS=Homo sapiens GN=FGB PE=1 SV=2	TPCTVSCNIPVVSGK	TPC[CAM]TVSC[CAM]NIPVVSGK	2	y	1	9	sp|P02675|FIBB_HUMAN	2.66897e+06	4026.39
809.9	1033.44	18.4796	Fibrinogen beta chain OS=Homo sapiens GN=FGB PE=1 SV=2	TPCTVSCNIPVVSGK	TPC[CAM]TVSC[CAM]NIPVVSGK	2	b	1	9	sp|P02675|FIBB_HUMAN	2.66897e+06	4026.39
809.9	1060.55	18.4796	Fibrinogen beta chain OS=Homo sapiens GN=FGB PE=1 SV=2	TPCTVSCNIPVVSGK	TPC[CAM]TVSC[CAM]NIPVVSGK	2	y	1	10	sp|P02675|FIBB_HUMAN	2.66897e+06	4026.39
809.9	1159.61	18.4796	Fibrinogen beta chain OS=Homo sapiens GN=FGB PE=1 SV=2	TPCTVSCNIPVVSGK	TPC[CAM]TVSC[CAM]NIPVVSGK	2	y	1	11	sp|P02675|FIBB_HUMAN	2.66897e+06	4026.39
809.9	1260.66	18.4796	Fibrinogen beta chain OS=Homo sapiens GN=FGB PE=1 SV=2	TPCTVSCNIPVVSGK	TPC[CAM]TVSC[CAM]NIPVVSGK	2	y	1	12	sp|P02675|FIBB_HUMAN	2.66897e+06	4026.39
809.9	1420.69	18.4796	Fibrinogen beta chain OS=Homo sapiens GN=FGB PE=1 SV=2	TPCTVSCNIPVVSGK	TPC[CAM]TVSC[CAM]NIPVVSGK	2	y	1	13	sp|P02675|FIBB_HUMAN	2.66897e+06	4026.39
440.724	409.208	13.7037	Fibrinogen gamma chain OS=Homo sapiens GN=FGG PE=1 SV=3	LDGSVDFK	LDGSVDFK	2	y	1	3	sp|P02679|FIBG_HUMAN	1058.17	7805.96
440.724	508.277	13.7037	Fibrinogen gamma chain OS=Homo sapiens GN=FGG PE=1 SV=3	LDGSVDFK	LDGSVDFK	2	y	1	4	sp|P02679|FIBG_HUMAN	1058.17	7805.96
440.724	587.267	13.7037	Fibrinogen gamma chain OS=Homo sapiens GN=FGG PE=1 SV=3	LDGSVDFK	LDGSVDFK	2	b	1	6	sp|P02679|FIBG_HUMAN	1058.17	7805.96
440.724	595.309	13.7037	Fibrinogen gamma chain OS=Homo sapiens GN=FGG PE=1 SV=3	LDGSVDFK	LDGSVDFK	2	y	1	5	sp|P02679|FIBG_HUMAN	1058.17	7805.96
440.724	652.33	13.7037	Fibrinogen gamma chain OS=Homo sapiens GN=FGG PE=1 SV=3	LDGSVDFK	LDGSVDFK	2	y	1	6	sp|P02679|FIBG_HUMAN	1058.17	7805.96
440.724	767.357	13.7037	Fibrinogen gamma chain OS=Homo sapiens GN=FGG PE=1 SV=3	LDGSVDFK	LDGSVDFK	2	y	1	7	sp|P02679|FIBG_HUMAN	1058.17	7805.96
559.267	647.29	16.4433	Fibrinogen gamma chain OS=Homo sapiens GN=FGG PE=1 SV=3	VELEDWNGR	VELEDWNGR	2	y	1	5	sp|P02679|FIBG_HUMAN	49263500000000	114413
559.267	776.332	16.4433	Fibrinogen gamma chain OS=Homo sapiens GN=FGG PE=1 SV=3	VELEDWNGR	VELEDWNGR	2	y	1	6	sp|P02679|FIBG_HUMAN	49263500000000	114413
559.267	889.416	16.4433	Fibrinogen gamma chain OS=Homo sapiens GN=FGG PE=1 SV=3	VELEDWNGR	VELEDWNGR	2	y	1	7	sp|P02679|FIBG_HUMAN	49263500000000	114413
559.267	1018.46	16.4433	Fibrinogen gamma chain OS=Homo sapiens GN=FGG PE=1 SV=3	VELEDWNGR	VELEDWNGR	2	y	1	8	sp|P02679|FIBG_HUMAN	49263500000000	114413
561.658	619.356	21.3716	Fibrinogen gamma chain OS=Homo sapiens GN=FGG PE=1 SV=3	IHLISTQSAIPYALR	IHLISTQSAIPYALR	3	y	1	5	sp|P02679|FIBG_HUMAN	79441584128	7212.51
561.658	732.44	21.3716	Fibrinogen gamma chain OS=Homo sapiens GN=FGG PE=1 SV=3	IHLISTQSAIPYALR	IHLISTQSAIPYALR	3	y	1	6	sp|P02679|FIBG_HUMAN	79441584128	7212.51
561.658	793.457	21.3716	Fibrinogen gamma chain OS=Homo sapiens GN=FGG PE=1 SV=3	IHLISTQSAIPYALR	IHLISTQSAIPYALR	3	b	1	7	sp|P02679|FIBG_HUMAN	79441584128	7212.51
561.658	880.489	21.3716	Fibrinogen gamma chain OS=Homo sapiens GN=FGG PE=1 SV=3	IHLISTQSAIPYALR	IHLISTQSAIPYALR	3	b	1	8	sp|P02679|FIBG_HUMAN	79441584128	7212.51
561.658	890.509	21.3716	Fibrinogen gamma chain OS=Homo sapiens GN=FGG PE=1 SV=3	IHLISTQSAIPYALR	IHLISTQSAIPYALR	3	y	1	8	sp|P02679|FIBG_HUMAN	79441584128	7212.51
561.658	951.526	21.3716	Fibrinogen gamma chain OS=Homo sapiens GN=FGG PE=1 SV=3	IHLISTQSAIPYALR	IHLISTQSAIPYALR	3	b	1	9	sp|P02679|FIBG_HUMAN	79441584128	7212.51
561.658	1064.61	21.3716	Fibrinogen gamma chain OS=Homo sapiens GN=FGG PE=1 SV=3	IHLISTQSAIPYALR	IHLISTQSAIPYALR	3	b	1	10	sp|P02679|FIBG_HUMAN	79441584128	7212.51
631.976	528.241	23.3569	Fibrinogen gamma chain OS=Homo sapiens GN=FGG PE=1 SV=3	ASTPNGYDNGIIWATWK	ASTPNGYDNGIIWATWK	3	b	1	6	sp|P02679|FIBG_HUMAN	6900.47	4358.02
631.976	691.356	23.3569	Fibrinogen gamma chain OS=Homo sapiens GN=FGG PE=1 SV=3	ASTPNGYDNGIIWATWK	ASTPNGYDNGIIWATWK	3	y	1	5	sp|P02679|FIBG_HUMAN	6900.47	4358.02
631.976	804.44	23.3569	Fibrinogen gamma chain OS=Homo sapiens GN=FGG PE=1 SV=3	ASTPNGYDNGIIWATWK	ASTPNGYDNGIIWATWK	3	y	1	6	sp|P02679|FIBG_HUMAN	6900.47	4358.02
631.976	817.902	23.3569	Fibrinogen gamma chain OS=Homo sapiens GN=FGG PE=1 SV=3	ASTPNGYDNGIIWATWK	ASTPNGYDNGIIWATWK	3	y	2	14	sp|P02679|FIBG_HUMAN	6900.47	4358.02
631.976	974.546	23.3569	Fibrinogen gamma chain OS=Homo sapiens GN=FGG PE=1 SV=3	ASTPNGYDNGIIWATWK	ASTPNGYDNGIIWATWK	3	y	1	8	sp|P02679|FIBG_HUMAN	6900.47	4358.02
631.976	977.396	23.3569	Fibrinogen gamma chain OS=Homo sapiens GN=FGG PE=1 SV=3	ASTPNGYDNGIIWATWK	ASTPNGYDNGIIWATWK	3	b	1	10	sp|P02679|FIBG_HUMAN	6900.47	4358.02
631.976	1090.48	23.3569	Fibrinogen gamma chain OS=Homo sapiens GN=FGG PE=1 SV=3	ASTPNGYDNGIIWATWK	ASTPNGYDNGIIWATWK	3	b	1	11	sp|P02679|FIBG_HUMAN	6900.47	4358.02
631.976	1389.64	23.3569	Fibrinogen gamma chain OS=Homo sapiens GN=FGG PE=1 SV=3	ASTPNGYDNGIIWATWK	ASTPNGYDNGIIWATWK	3	b	1	13	sp|P02679|FIBG_HUMAN	6900.47	4358.02
692.839	412.255	13.3343	Fibrinogen gamma chain OS=Homo sapiens GN=FGG PE=1 SV=3	VAQLEAQCQEPCKDTVQIHDITGK	VAQLEAQC[CAM]QEPC[CAM]KDTVQIHDITGK	4	b	1	4	sp|P02679|FIBG_HUMAN	16636110	7316.18
692.839	533.293	13.3343	Fibrinogen gamma chain OS=Homo sapiens GN=FGG PE=1 SV=3	VAQLEAQCQEPCKDTVQIHDITGK	VAQLEAQC[CAM]QEPC[CAM]KDTVQIHDITGK	4	y	1	5	sp|P02679|FIBG_HUMAN	16636110	7316.18
692.839	541.298	13.3343	Fibrinogen gamma chain OS=Homo sapiens GN=FGG PE=1 SV=3	VAQLEAQCQEPCKDTVQIHDITGK	VAQLEAQC[CAM]QEPC[CAM]KDTVQIHDITGK	4	b	1	5	sp|P02679|FIBG_HUMAN	16636110	7316.18
692.839	670.352	13.3343	Fibrinogen gamma chain OS=Homo sapiens GN=FGG PE=1 SV=3	VAQLEAQCQEPCKDTVQIHDITGK	VAQLEAQC[CAM]QEPC[CAM]KDTVQIHDITGK	4	y	1	6	sp|P02679|FIBG_HUMAN	16636110	7316.18
692.839	740.394	13.3343	Fibrinogen gamma chain OS=Homo sapiens GN=FGG PE=1 SV=3	VAQLEAQCQEPCKDTVQIHDITGK	VAQLEAQC[CAM]QEPC[CAM]KDTVQIHDITGK	4	b	1	7	sp|P02679|FIBG_HUMAN	16636110	7316.18
692.839	743.353	13.3343	Fibrinogen gamma chain OS=Homo sapiens GN=FGG PE=1 SV=3	VAQLEAQCQEPCKDTVQIHDITGK	VAQLEAQC[CAM]QEPC[CAM]KDTVQIHDITGK	4	y	3	19	sp|P02679|FIBG_HUMAN	16636110	7316.18
692.839	783.436	13.3343	Fibrinogen gamma chain OS=Homo sapiens GN=FGG PE=1 SV=3	VAQLEAQCQEPCKDTVQIHDITGK	VAQLEAQC[CAM]QEPC[CAM]KDTVQIHDITGK	4	y	1	7	sp|P02679|FIBG_HUMAN	16636110	7316.18
692.839	786.367	13.3343	Fibrinogen gamma chain OS=Homo sapiens GN=FGG PE=1 SV=3	VAQLEAQCQEPCKDTVQIHDITGK	VAQLEAQC[CAM]QEPC[CAM]KDTVQIHDITGK	4	y	3	20	sp|P02679|FIBG_HUMAN	16636110	7316.18
692.839	806.412	13.3343	Fibrinogen gamma chain OS=Homo sapiens GN=FGG PE=1 SV=3	VAQLEAQCQEPCKDTVQIHDITGK	VAQLEAQC[CAM]QEPC[CAM]KDTVQIHDITGK	4	y	2	14	sp|P02679|FIBG_HUMAN	16636110	7316.18
692.839	824.062	13.3343	Fibrinogen gamma chain OS=Homo sapiens GN=FGG PE=1 SV=3	VAQLEAQCQEPCKDTVQIHDITGK	VAQLEAQC[CAM]QEPC[CAM]KDTVQIHDITGK	4	y	3	21	sp|P02679|FIBG_HUMAN	16636110	7316.18
692.839	911.495	13.3343	Fibrinogen gamma chain OS=Homo sapiens GN=FGG PE=1 SV=3	VAQLEAQCQEPCKDTVQIHDITGK	VAQLEAQC[CAM]QEPC[CAM]KDTVQIHDITGK	4	y	1	8	sp|P02679|FIBG_HUMAN	16636110	7316.18
743.353	412.255	15.4857	Fibrinogen gamma chain OS=Homo sapiens GN=FGG PE=1 SV=3	VAQLEAQCQEPCKDTVQIHDITGKDCQDIANK	VAQLEAQC[CAM]QEPC[CAM]KDTVQIHDITGKDC[CAM]QDIANK	5	b	1	4	sp|P02679|FIBG_HUMAN	70694224	10824.7
743.353	541.298	15.4857	Fibrinogen gamma chain OS=Homo sapiens GN=FGG PE=1 SV=3	VAQLEAQCQEPCKDTVQIHDITGKDCQDIANK	VAQLEAQC[CAM]QEPC[CAM]KDTVQIHDITGKDC[CAM]QDIANK	5	b	1	5	sp|P02679|FIBG_HUMAN	70694224	10824.7
743.353	740.394	15.4857	Fibrinogen gamma chain OS=Homo sapiens GN=FGG PE=1 SV=3	VAQLEAQCQEPCKDTVQIHDITGKDCQDIANK	VAQLEAQC[CAM]QEPC[CAM]KDTVQIHDITGKDC[CAM]QDIANK	5	b	1	7	sp|P02679|FIBG_HUMAN	70694224	10824.7
743.353	793.867	15.4857	Fibrinogen gamma chain OS=Homo sapiens GN=FGG PE=1 SV=3	VAQLEAQCQEPCKDTVQIHDITGKDCQDIANK	VAQLEAQC[CAM]QEPC[CAM]KDTVQIHDITGKDC[CAM]QDIANK	5	y	4	27	sp|P02679|FIBG_HUMAN	70694224	10824.7
743.353	826.128	15.4857	Fibrinogen gamma chain OS=Homo sapiens GN=FGG PE=1 SV=3	VAQLEAQCQEPCKDTVQIHDITGKDCQDIANK	VAQLEAQC[CAM]QEPC[CAM]KDTVQIHDITGKDC[CAM]QDIANK	5	y	4	28	sp|P02679|FIBG_HUMAN	70694224	10824.7
743.353	848.393	15.4857	Fibrinogen gamma chain OS=Homo sapiens GN=FGG PE=1 SV=3	VAQLEAQCQEPCKDTVQIHDITGKDCQDIANK	VAQLEAQC[CAM]QEPC[CAM]KDTVQIHDITGKDC[CAM]QDIANK	5	y	1	7	sp|P02679|FIBG_HUMAN	70694224	10824.7
743.353	854.398	15.4857	Fibrinogen gamma chain OS=Homo sapiens GN=FGG PE=1 SV=3	VAQLEAQCQEPCKDTVQIHDITGKDCQDIANK	VAQLEAQC[CAM]QEPC[CAM]KDTVQIHDITGKDC[CAM]QDIANK	5	y	4	29	sp|P02679|FIBG_HUMAN	70694224	10824.7
743.353	1148.54	15.4857	Fibrinogen gamma chain OS=Homo sapiens GN=FGG PE=1 SV=3	VAQLEAQCQEPCKDTVQIHDITGKDCQDIANK	VAQLEAQC[CAM]QEPC[CAM]KDTVQIHDITGKDC[CAM]QDIANK	5	y	1	10	sp|P02679|FIBG_HUMAN	70694224	10824.7
743.353	1249.58	15.4857	Fibrinogen gamma chain OS=Homo sapiens GN=FGG PE=1 SV=3	VAQLEAQCQEPCKDTVQIHDITGKDCQDIANK	VAQLEAQC[CAM]QEPC[CAM]KDTVQIHDITGKDC[CAM]QDIANK	5	y	1	11	sp|P02679|FIBG_HUMAN	70694224	10824.7
467.893	490.241	14.7087	Fibronectin OS=Homo sapiens GN=FN1 PE=1 SV=4	HYQINQQWER	HYQINQQWER	3	y	1	3	sp|P02751|FINC_HUMAN	16.2199	3630.91
467.893	542.272	14.7087	Fibronectin OS=Homo sapiens GN=FN1 PE=1 SV=4	HYQINQQWER	HYQINQQWER	3	b	1	4	sp|P02751|FINC_HUMAN	16.2199	3630.91
467.893	618.299	14.7087	Fibronectin OS=Homo sapiens GN=FN1 PE=1 SV=4	HYQINQQWER	HYQINQQWER	3	y	1	4	sp|P02751|FINC_HUMAN	16.2199	3630.91
467.893	656.315	14.7087	Fibronectin OS=Homo sapiens GN=FN1 PE=1 SV=4	HYQINQQWER	HYQINQQWER	3	b	1	5	sp|P02751|FINC_HUMAN	16.2199	3630.91
467.893	746.358	14.7087	Fibronectin OS=Homo sapiens GN=FN1 PE=1 SV=4	HYQINQQWER	HYQINQQWER	3	y	1	5	sp|P02751|FINC_HUMAN	16.2199	3630.91
467.893	784.374	14.7087	Fibronectin OS=Homo sapiens GN=FN1 PE=1 SV=4	HYQINQQWER	HYQINQQWER	3	b	1	6	sp|P02751|FINC_HUMAN	16.2199	3630.91
515.275	565.304	14.0463	Fibronectin OS=Homo sapiens GN=FN1 PE=1 SV=4	EATIPGHLNSYTIK	EATIPGHLNSYTIK	3	y	2	10	sp|P02751|FINC_HUMAN	13811.4	3692.82
515.275	621.846	14.0463	Fibronectin OS=Homo sapiens GN=FN1 PE=1 SV=4	EATIPGHLNSYTIK	EATIPGHLNSYTIK	3	y	2	11	sp|P02751|FINC_HUMAN	13811.4	3692.82
515.275	672.37	14.0463	Fibronectin OS=Homo sapiens GN=FN1 PE=1 SV=4	EATIPGHLNSYTIK	EATIPGHLNSYTIK	3	y	2	12	sp|P02751|FINC_HUMAN	13811.4	3692.82
515.275	725.383	14.0463	Fibronectin OS=Homo sapiens GN=FN1 PE=1 SV=4	EATIPGHLNSYTIK	EATIPGHLNSYTIK	3	y	1	6	sp|P02751|FINC_HUMAN	13811.4	3692.82
515.275	838.467	14.0463	Fibronectin OS=Homo sapiens GN=FN1 PE=1 SV=4	EATIPGHLNSYTIK	EATIPGHLNSYTIK	3	y	1	7	sp|P02751|FINC_HUMAN	13811.4	3692.82
515.275	1032.55	14.0463	Fibronectin OS=Homo sapiens GN=FN1 PE=1 SV=4	EATIPGHLNSYTIK	EATIPGHLNSYTIK	3	y	1	9	sp|P02751|FINC_HUMAN	13811.4	3692.82
576.279	616.378	18.6425	Fibronectin OS=Homo sapiens GN=FN1 PE=1 SV=4	YSFCTDHTVLVQTR	YSFC[CAM]TDHTVLVQTR	3	y	1	5	sp|P02751|FINC_HUMAN	783469696	3673.24
576.279	665.333	18.6425	Fibronectin OS=Homo sapiens GN=FN1 PE=1 SV=4	YSFCTDHTVLVQTR	YSFC[CAM]TDHTVLVQTR	3	y	2	11	sp|P02751|FINC_HUMAN	783469696	3673.24
576.279	715.446	18.6425	Fibronectin OS=Homo sapiens GN=FN1 PE=1 SV=4	YSFCTDHTVLVQTR	YSFC[CAM]TDHTVLVQTR	3	y	1	6	sp|P02751|FINC_HUMAN	783469696	3673.24
576.279	738.867	18.6425	Fibronectin OS=Homo sapiens GN=FN1 PE=1 SV=4	YSFCTDHTVLVQTR	YSFC[CAM]TDHTVLVQTR	3	y	2	12	sp|P02751|FINC_HUMAN	783469696	3673.24
576.279	782.383	18.6425	Fibronectin OS=Homo sapiens GN=FN1 PE=1 SV=4	YSFCTDHTVLVQTR	YSFC[CAM]TDHTVLVQTR	3	y	2	13	sp|P02751|FINC_HUMAN	783469696	3673.24
576.279	816.494	18.6425	Fibronectin OS=Homo sapiens GN=FN1 PE=1 SV=4	YSFCTDHTVLVQTR	YSFC[CAM]TDHTVLVQTR	3	y	1	7	sp|P02751|FINC_HUMAN	783469696	3673.24
621.966	654.321	14.113	Fibronectin OS=Homo sapiens GN=FN1 PE=1 SV=4	HTSVQTTSSGSGPFTDVR	HTSVQTTSSGSGPFTDVR	3	b	1	6	sp|P02751|FINC_HUMAN	167.026	3668.75
621.966	734.383	14.113	Fibronectin OS=Homo sapiens GN=FN1 PE=1 SV=4	HTSVQTTSSGSGPFTDVR	HTSVQTTSSGSGPFTDVR	3	y	1	6	sp|P02751|FINC_HUMAN	167.026	3668.75
621.966	791.405	14.113	Fibronectin OS=Homo sapiens GN=FN1 PE=1 SV=4	HTSVQTTSSGSGPFTDVR	HTSVQTTSSGSGPFTDVR	3	y	1	7	sp|P02751|FINC_HUMAN	167.026	3668.75
621.966	878.437	14.113	Fibronectin OS=Homo sapiens GN=FN1 PE=1 SV=4	HTSVQTTSSGSGPFTDVR	HTSVQTTSSGSGPFTDVR	3	y	1	8	sp|P02751|FINC_HUMAN	167.026	3668.75
621.966	935.458	14.113	Fibronectin OS=Homo sapiens GN=FN1 PE=1 SV=4	HTSVQTTSSGSGPFTDVR	HTSVQTTSSGSGPFTDVR	3	y	1	9	sp|P02751|FINC_HUMAN	167.026	3668.75
621.966	1022.49	14.113	Fibronectin OS=Homo sapiens GN=FN1 PE=1 SV=4	HTSVQTTSSGSGPFTDVR	HTSVQTTSSGSGPFTDVR	3	y	1	10	sp|P02751|FINC_HUMAN	167.026	3668.75
621.966	1109.52	14.113	Fibronectin OS=Homo sapiens GN=FN1 PE=1 SV=4	HTSVQTTSSGSGPFTDVR	HTSVQTTSSGSGPFTDVR	3	y	1	11	sp|P02751|FINC_HUMAN	167.026	3668.75
731.399	761.452	16.9536	Fibronectin OS=Homo sapiens GN=FN1 PE=1 SV=4	VPGTSTSATLTGLTR	VPGTSTSATLTGLTR	2	y	1	7	sp|P02751|FINC_HUMAN	8092270000000	3839.27
731.399	832.489	16.9536	Fibronectin OS=Homo sapiens GN=FN1 PE=1 SV=4	VPGTSTSATLTGLTR	VPGTSTSATLTGLTR	2	y	1	8	sp|P02751|FINC_HUMAN	8092270000000	3839.27
731.399	919.521	16.9536	Fibronectin OS=Homo sapiens GN=FN1 PE=1 SV=4	VPGTSTSATLTGLTR	VPGTSTSATLTGLTR	2	y	1	9	sp|P02751|FINC_HUMAN	8092270000000	3839.27
731.399	1020.57	16.9536	Fibronectin OS=Homo sapiens GN=FN1 PE=1 SV=4	VPGTSTSATLTGLTR	VPGTSTSATLTGLTR	2	y	1	10	sp|P02751|FINC_HUMAN	8092270000000	3839.27
731.399	1107.6	16.9536	Fibronectin OS=Homo sapiens GN=FN1 PE=1 SV=4	VPGTSTSATLTGLTR	VPGTSTSATLTGLTR	2	y	1	11	sp|P02751|FINC_HUMAN	8092270000000	3839.27
731.399	1265.67	16.9536	Fibronectin OS=Homo sapiens GN=FN1 PE=1 SV=4	VPGTSTSATLTGLTR	VPGTSTSATLTGLTR	2	y	1	13	sp|P02751|FINC_HUMAN	8092270000000	3839.27
425.91	501.314	12.8445	Gelsolin OS=Homo sapiens GN=GSN PE=1 SV=1	HVVPNEVVVQR	HVVPNEVVVQR	3	y	1	4	sp|P06396|GELS_HUMAN	599943000000000	3189.26
425.91	547.299	12.8445	Gelsolin OS=Homo sapiens GN=GSN PE=1 SV=1	HVVPNEVVVQR	HVVPNEVVVQR	3	b	1	5	sp|P06396|GELS_HUMAN	599943000000000	3189.26
425.91	600.383	12.8445	Gelsolin OS=Homo sapiens GN=GSN PE=1 SV=1	HVVPNEVVVQR	HVVPNEVVVQR	3	y	1	5	sp|P06396|GELS_HUMAN	599943000000000	3189.26
425.91	676.341	12.8445	Gelsolin OS=Homo sapiens GN=GSN PE=1 SV=1	HVVPNEVVVQR	HVVPNEVVVQR	3	b	1	6	sp|P06396|GELS_HUMAN	599943000000000	3189.26
425.91	729.425	12.8445	Gelsolin OS=Homo sapiens GN=GSN PE=1 SV=1	HVVPNEVVVQR	HVVPNEVVVQR	3	y	1	6	sp|P06396|GELS_HUMAN	599943000000000	3189.26
425.91	775.41	12.8445	Gelsolin OS=Homo sapiens GN=GSN PE=1 SV=1	HVVPNEVVVQR	HVVPNEVVVQR	3	b	1	7	sp|P06396|GELS_HUMAN	599943000000000	3189.26
444.251	401.287	13.7565	Gelsolin OS=Homo sapiens GN=GSN PE=1 SV=1	TGAQELLR	TGAQELLR	2	y	1	3	sp|P06396|GELS_HUMAN	7036840000000	1075.86
444.251	530.33	13.7565	Gelsolin OS=Homo sapiens GN=GSN PE=1 SV=1	TGAQELLR	TGAQELLR	2	y	1	4	sp|P06396|GELS_HUMAN	7036840000000	1075.86
444.251	658.388	13.7565	Gelsolin OS=Homo sapiens GN=GSN PE=1 SV=1	TGAQELLR	TGAQELLR	2	y	1	5	sp|P06396|GELS_HUMAN	7036840000000	1075.86
444.251	729.425	13.7565	Gelsolin OS=Homo sapiens GN=GSN PE=1 SV=1	TGAQELLR	TGAQELLR	2	y	1	6	sp|P06396|GELS_HUMAN	7036840000000	1075.86
444.251	786.447	13.7565	Gelsolin OS=Homo sapiens GN=GSN PE=1 SV=1	TGAQELLR	TGAQELLR	2	y	1	7	sp|P06396|GELS_HUMAN	7036840000000	1075.86
610.66	643.341	22.3742	Gelsolin OS=Homo sapiens GN=GSN PE=1 SV=1	QTQVSVLPEGGETPLFK	QTQVSVLPEGGETPLFK	3	b	1	6	sp|P06396|GELS_HUMAN	2.28059e+16	2443.23
610.66	756.425	22.3742	Gelsolin OS=Homo sapiens GN=GSN PE=1 SV=1	QTQVSVLPEGGETPLFK	QTQVSVLPEGGETPLFK	3	b	1	7	sp|P06396|GELS_HUMAN	2.28059e+16	2443.23
610.66	791.43	22.3742	Gelsolin OS=Homo sapiens GN=GSN PE=1 SV=1	QTQVSVLPEGGETPLFK	QTQVSVLPEGGETPLFK	3	y	1	7	sp|P06396|GELS_HUMAN	2.28059e+16	2443.23
610.66	848.451	22.3742	Gelsolin OS=Homo sapiens GN=GSN PE=1 SV=1	QTQVSVLPEGGETPLFK	QTQVSVLPEGGETPLFK	3	y	1	8	sp|P06396|GELS_HUMAN	2.28059e+16	2443.23
610.66	977.494	22.3742	Gelsolin OS=Homo sapiens GN=GSN PE=1 SV=1	QTQVSVLPEGGETPLFK	QTQVSVLPEGGETPLFK	3	y	1	9	sp|P06396|GELS_HUMAN	2.28059e+16	2443.23
610.66	1074.55	22.3742	Gelsolin OS=Homo sapiens GN=GSN PE=1 SV=1	QTQVSVLPEGGETPLFK	QTQVSVLPEGGETPLFK	3	y	1	10	sp|P06396|GELS_HUMAN	2.28059e+16	2443.23
660.351	506.334	19.1645	Gelsolin OS=Homo sapiens GN=GSN PE=1 SV=1	AGALNSNDAFVLK	AGALNSNDAFVLK	2	y	1	4	sp|P06396|GELS_HUMAN	1.14637e+16	4373.06
660.351	577.371	19.1645	Gelsolin OS=Homo sapiens GN=GSN PE=1 SV=1	AGALNSNDAFVLK	AGALNSNDAFVLK	2	y	1	5	sp|P06396|GELS_HUMAN	1.14637e+16	4373.06
660.351	692.398	19.1645	Gelsolin OS=Homo sapiens GN=GSN PE=1 SV=1	AGALNSNDAFVLK	AGALNSNDAFVLK	2	y	1	6	sp|P06396|GELS_HUMAN	1.14637e+16	4373.06
660.351	806.441	19.1645	Gelsolin OS=Homo sapiens GN=GSN PE=1 SV=1	AGALNSNDAFVLK	AGALNSNDAFVLK	2	y	1	7	sp|P06396|GELS_HUMAN	1.14637e+16	4373.06
660.351	893.473	19.1645	Gelsolin OS=Homo sapiens GN=GSN PE=1 SV=1	AGALNSNDAFVLK	AGALNSNDAFVLK	2	y	1	8	sp|P06396|GELS_HUMAN	1.14637e+16	4373.06
660.351	1007.52	19.1645	Gelsolin OS=Homo sapiens GN=GSN PE=1 SV=1	AGALNSNDAFVLK	AGALNSNDAFVLK	2	y	1	9	sp|P06396|GELS_HUMAN	1.14637e+16	4373.06
660.351	1120.6	19.1645	Gelsolin OS=Homo sapiens GN=GSN PE=1 SV=1	AGALNSNDAFVLK	AGALNSNDAFVLK	2	y	1	10	sp|P06396|GELS_HUMAN	1.14637e+16	4373.06
758.034	823.431	24.3297	Gelsolin OS=Homo sapiens GN=GSN PE=1 SV=1	AQPVQVAEGSEPDGFWEALGGK	AQPVQVAEGSEPDGFWEALGGK	3	b	1	8	sp|P06396|GELS_HUMAN	87333500000000	359.11
758.034	964.489	24.3297	Gelsolin OS=Homo sapiens GN=GSN PE=1 SV=1	AQPVQVAEGSEPDGFWEALGGK	AQPVQVAEGSEPDGFWEALGGK	3	y	1	9	sp|P06396|GELS_HUMAN	87333500000000	359.11
758.034	967.484	24.3297	Gelsolin OS=Homo sapiens GN=GSN PE=1 SV=1	AQPVQVAEGSEPDGFWEALGGK	AQPVQVAEGSEPDGFWEALGGK	3	b	1	10	sp|P06396|GELS_HUMAN	87333500000000	359.11
758.034	1037	24.3297	Gelsolin OS=Homo sapiens GN=GSN PE=1 SV=1	AQPVQVAEGSEPDGFWEALGGK	AQPVQVAEGSEPDGFWEALGGK	3	y	2	20	sp|P06396|GELS_HUMAN	87333500000000	359.11
758.034	1096.53	24.3297	Gelsolin OS=Homo sapiens GN=GSN PE=1 SV=1	AQPVQVAEGSEPDGFWEALGGK	AQPVQVAEGSEPDGFWEALGGK	3	b	1	11	sp|P06396|GELS_HUMAN	87333500000000	359.11
758.034	1176.57	24.3297	Gelsolin OS=Homo sapiens GN=GSN PE=1 SV=1	AQPVQVAEGSEPDGFWEALGGK	AQPVQVAEGSEPDGFWEALGGK	3	y	1	11	sp|P06396|GELS_HUMAN	87333500000000	359.11
570.288	500.283	13.4428	Haptoglobin OS=Homo sapiens GN=HP PE=1 SV=1	LRTEGDGVYTLNNEK	LRTEGDGVYTLNNEK	3	b	1	4	sp|P00738|HPT_HUMAN	3.46172e+16	42419.3
570.288	557.304	13.4428	Haptoglobin OS=Homo sapiens GN=HP PE=1 SV=1	LRTEGDGVYTLNNEK	LRTEGDGVYTLNNEK	3	b	1	5	sp|P00738|HPT_HUMAN	3.46172e+16	42419.3
570.288	617.325	13.4428	Haptoglobin OS=Homo sapiens GN=HP PE=1 SV=1	LRTEGDGVYTLNNEK	LRTEGDGVYTLNNEK	3	y	1	5	sp|P00738|HPT_HUMAN	3.46172e+16	42419.3
570.288	672.331	13.4428	Haptoglobin OS=Homo sapiens GN=HP PE=1 SV=1	LRTEGDGVYTLNNEK	LRTEGDGVYTLNNEK	3	b	1	6	sp|P00738|HPT_HUMAN	3.46172e+16	42419.3
570.288	717.355	13.4428	Haptoglobin OS=Homo sapiens GN=HP PE=1 SV=1	LRTEGDGVYTLNNEK	LRTEGDGVYTLNNEK	3	b	2	13	sp|P00738|HPT_HUMAN	3.46172e+16	42419.3
570.288	718.373	13.4428	Haptoglobin OS=Homo sapiens GN=HP PE=1 SV=1	LRTEGDGVYTLNNEK	LRTEGDGVYTLNNEK	3	y	1	6	sp|P00738|HPT_HUMAN	3.46172e+16	42419.3
570.288	729.353	13.4428	Haptoglobin OS=Homo sapiens GN=HP PE=1 SV=1	LRTEGDGVYTLNNEK	LRTEGDGVYTLNNEK	3	b	1	7	sp|P00738|HPT_HUMAN	3.46172e+16	42419.3
570.288	828.421	13.4428	Haptoglobin OS=Homo sapiens GN=HP PE=1 SV=1	LRTEGDGVYTLNNEK	LRTEGDGVYTLNNEK	3	b	1	8	sp|P00738|HPT_HUMAN	3.46172e+16	42419.3
570.288	881.436	13.4428	Haptoglobin OS=Homo sapiens GN=HP PE=1 SV=1	LRTEGDGVYTLNNEK	LRTEGDGVYTLNNEK	3	y	1	7	sp|P00738|HPT_HUMAN	3.46172e+16	42419.3
570.288	980.505	13.4428	Haptoglobin OS=Homo sapiens GN=HP PE=1 SV=1	LRTEGDGVYTLNNEK	LRTEGDGVYTLNNEK	3	y	1	8	sp|P00738|HPT_HUMAN	3.46172e+16	42419.3
570.288	1037.53	13.4428	Haptoglobin OS=Homo sapiens GN=HP PE=1 SV=1	LRTEGDGVYTLNNEK	LRTEGDGVYTLNNEK	3	y	1	9	sp|P00738|HPT_HUMAN	3.46172e+16	42419.3
599.009	443.274	21.032	Haptoglobin OS=Homo sapiens GN=HP PE=1 SV=1	VVLHPNYSQVDIGLIK	VVLHPNYSQVDIGLIK	3	y	2	8	sp|P00738|HPT_HUMAN	727834880	3039.3
599.009	658.413	21.032	Haptoglobin OS=Homo sapiens GN=HP PE=1 SV=1	VVLHPNYSQVDIGLIK	VVLHPNYSQVDIGLIK	3	y	1	6	sp|P00738|HPT_HUMAN	727834880	3039.3
599.009	757.482	21.032	Haptoglobin OS=Homo sapiens GN=HP PE=1 SV=1	VVLHPNYSQVDIGLIK	VVLHPNYSQVDIGLIK	3	y	1	7	sp|P00738|HPT_HUMAN	727834880	3039.3
599.009	885.54	21.032	Haptoglobin OS=Homo sapiens GN=HP PE=1 SV=1	VVLHPNYSQVDIGLIK	VVLHPNYSQVDIGLIK	3	y	1	8	sp|P00738|HPT_HUMAN	727834880	3039.3
599.009	1038.54	21.032	Haptoglobin OS=Homo sapiens GN=HP PE=1 SV=1	VVLHPNYSQVDIGLIK	VVLHPNYSQVDIGLIK	3	b	1	9	sp|P00738|HPT_HUMAN	727834880	3039.3
602.322	675.346	18.3747	Haptoglobin OS=Homo sapiens GN=HP PE=1 SV=1	VTSIQDWVQK	VTSIQDWVQK	2	y	1	5	sp|P00738|HPT_HUMAN	29244682240	202801
602.322	803.405	18.3747	Haptoglobin OS=Homo sapiens GN=HP PE=1 SV=1	VTSIQDWVQK	VTSIQDWVQK	2	y	1	6	sp|P00738|HPT_HUMAN	29244682240	202801
602.322	916.489	18.3747	Haptoglobin OS=Homo sapiens GN=HP PE=1 SV=1	VTSIQDWVQK	VTSIQDWVQK	2	y	1	7	sp|P00738|HPT_HUMAN	29244682240	202801
602.322	1003.52	18.3747	Haptoglobin OS=Homo sapiens GN=HP PE=1 SV=1	VTSIQDWVQK	VTSIQDWVQK	2	y	1	8	sp|P00738|HPT_HUMAN	29244682240	202801
602.322	1104.57	18.3747	Haptoglobin OS=Homo sapiens GN=HP PE=1 SV=1	VTSIQDWVQK	VTSIQDWVQK	2	y	1	9	sp|P00738|HPT_HUMAN	29244682240	202801
720.336	617.325	13.3753	Haptoglobin OS=Homo sapiens GN=HP PE=1 SV=1	TEGDGVYTLNNEK	TEGDGVYTLNNEK	2	y	1	5	sp|P00738|HPT_HUMAN	2449210000000000	116591
720.336	718.373	13.3753	Haptoglobin OS=Homo sapiens GN=HP PE=1 SV=1	TEGDGVYTLNNEK	TEGDGVYTLNNEK	2	y	1	6	sp|P00738|HPT_HUMAN	2449210000000000	116591
720.336	881.436	13.3753	Haptoglobin OS=Homo sapiens GN=HP PE=1 SV=1	TEGDGVYTLNNEK	TEGDGVYTLNNEK	2	y	1	7	sp|P00738|HPT_HUMAN	2449210000000000	116591
720.336	980.505	13.3753	Haptoglobin OS=Homo sapiens GN=HP PE=1 SV=1	TEGDGVYTLNNEK	TEGDGVYTLNNEK	2	y	1	8	sp|P00738|HPT_HUMAN	2449210000000000	116591
720.336	1037.53	13.3753	Haptoglobin OS=Homo sapiens GN=HP PE=1 SV=1	TEGDGVYTLNNEK	TEGDGVYTLNNEK	2	y	1	9	sp|P00738|HPT_HUMAN	2449210000000000	116591
720.336	1152.55	13.3753	Haptoglobin OS=Homo sapiens GN=HP PE=1 SV=1	TEGDGVYTLNNEK	TEGDGVYTLNNEK	2	y	1	10	sp|P00738|HPT_HUMAN	2449210000000000	116591
720.336	1209.57	13.3753	Haptoglobin OS=Homo sapiens GN=HP PE=1 SV=1	TEGDGVYTLNNEK	TEGDGVYTLNNEK	2	y	1	11	sp|P00738|HPT_HUMAN	2449210000000000	116591
724.691	802.882	20.2718	Haptoglobin OS=Homo sapiens GN=HP PE=1 SV=1	SPVGVQPILNEHTFCAGMSK	SPVGVQPILNEHTFC[CAM]AGMSK	3	y	2	14	sp|P00738|HPT_HUMAN	138.896	789.49
724.691	944.956	20.2718	Haptoglobin OS=Homo sapiens GN=HP PE=1 SV=1	SPVGVQPILNEHTFCAGMSK	SPVGVQPILNEHTFC[CAM]AGMSK	3	y	2	17	sp|P00738|HPT_HUMAN	138.896	789.49
724.691	1394.62	20.2718	Haptoglobin OS=Homo sapiens GN=HP PE=1 SV=1	SPVGVQPILNEHTFCAGMSK	SPVGVQPILNEHTFC[CAM]AGMSK	3	y	1	12	sp|P00738|HPT_HUMAN	138.896	789.49
724.691	1604.76	20.2718	Haptoglobin OS=Homo sapiens GN=HP PE=1 SV=1	SPVGVQPILNEHTFCAGMSK	SPVGVQPILNEHTFC[CAM]AGMSK	3	y	1	14	sp|P00738|HPT_HUMAN	138.896	789.49
772.362	795.363	18.4511	Haptoglobin-related protein OS=Homo sapiens GN=HPR PE=2 SV=2	VGYVSGWGQSDNFK	VGYVSGWGQSDNFK	2	y	1	7	sp|P00739|HPTR_HUMAN	1.14086e+16	1727.48
772.362	934.442	18.4511	Haptoglobin-related protein OS=Homo sapiens GN=HPR PE=2 SV=2	VGYVSGWGQSDNFK	VGYVSGWGQSDNFK	2	b	1	9	sp|P00739|HPTR_HUMAN	1.14086e+16	1727.48
772.362	981.442	18.4511	Haptoglobin-related protein OS=Homo sapiens GN=HPR PE=2 SV=2	VGYVSGWGQSDNFK	VGYVSGWGQSDNFK	2	y	1	8	sp|P00739|HPTR_HUMAN	1.14086e+16	1727.48
772.362	1038.46	18.4511	Haptoglobin-related protein OS=Homo sapiens GN=HPR PE=2 SV=2	VGYVSGWGQSDNFK	VGYVSGWGQSDNFK	2	y	1	9	sp|P00739|HPTR_HUMAN	1.14086e+16	1727.48
772.362	1125.5	18.4511	Haptoglobin-related protein OS=Homo sapiens GN=HPR PE=2 SV=2	VGYVSGWGQSDNFK	VGYVSGWGQSDNFK	2	y	1	10	sp|P00739|HPTR_HUMAN	1.14086e+16	1727.48
772.362	1224.56	18.4511	Haptoglobin-related protein OS=Homo sapiens GN=HPR PE=2 SV=2	VGYVSGWGQSDNFK	VGYVSGWGQSDNFK	2	y	1	11	sp|P00739|HPTR_HUMAN	1.14086e+16	1727.48
459.228	523.932	19.0017	Hemoglobin subunit alpha OS=Homo sapiens GN=HBA1 PE=1 SV=2	TYFPHFDLSHGSAQVK	TYFPHFDLSHGSAQVK	4	y	3	14	sp|P69905|HBA_HUMAN	43736.4	1530.13
459.228	578.286	19.0017	Hemoglobin subunit alpha OS=Homo sapiens GN=HBA1 PE=1 SV=2	TYFPHFDLSHGSAQVK	TYFPHFDLSHGSAQVK	4	y	3	15	sp|P69905|HBA_HUMAN	43736.4	1530.13
459.228	589.33	19.0017	Hemoglobin subunit alpha OS=Homo sapiens GN=HBA1 PE=1 SV=2	TYFPHFDLSHGSAQVK	TYFPHFDLSHGSAQVK	4	y	1	6	sp|P69905|HBA_HUMAN	43736.4	1530.13
459.228	594.804	19.0017	Hemoglobin subunit alpha OS=Homo sapiens GN=HBA1 PE=1 SV=2	TYFPHFDLSHGSAQVK	TYFPHFDLSHGSAQVK	4	y	2	11	sp|P69905|HBA_HUMAN	43736.4	1530.13
459.228	663.333	19.0017	Hemoglobin subunit alpha OS=Homo sapiens GN=HBA1 PE=1 SV=2	TYFPHFDLSHGSAQVK	TYFPHFDLSHGSAQVK	4	y	2	12	sp|P69905|HBA_HUMAN	43736.4	1530.13
459.228	711.86	19.0017	Hemoglobin subunit alpha OS=Homo sapiens GN=HBA1 PE=1 SV=2	TYFPHFDLSHGSAQVK	TYFPHFDLSHGSAQVK	4	y	2	13	sp|P69905|HBA_HUMAN	43736.4	1530.13
510.583	617.325	10.7405	Hemoglobin subunit alpha OS=Homo sapiens GN=HBA1 PE=1 SV=2	VGAHAGEYGAEALER	VGAHAGEYGAEALER	3	y	1	5	sp|P69905|HBA_HUMAN	99808200000000	10799.9
510.583	688.362	10.7405	Hemoglobin subunit alpha OS=Homo sapiens GN=HBA1 PE=1 SV=2	VGAHAGEYGAEALER	VGAHAGEYGAEALER	3	y	1	6	sp|P69905|HBA_HUMAN	99808200000000	10799.9
510.583	745.384	10.7405	Hemoglobin subunit alpha OS=Homo sapiens GN=HBA1 PE=1 SV=2	VGAHAGEYGAEALER	VGAHAGEYGAEALER	3	y	1	7	sp|P69905|HBA_HUMAN	99808200000000	10799.9
510.583	842.379	10.7405	Hemoglobin subunit alpha OS=Homo sapiens GN=HBA1 PE=1 SV=2	VGAHAGEYGAEALER	VGAHAGEYGAEALER	3	b	1	9	sp|P69905|HBA_HUMAN	99808200000000	10799.9
510.583	913.416	10.7405	Hemoglobin subunit alpha OS=Homo sapiens GN=HBA1 PE=1 SV=2	VGAHAGEYGAEALER	VGAHAGEYGAEALER	3	b	1	10	sp|P69905|HBA_HUMAN	99808200000000	10799.9
536.281	446.261	22.7683	Hemoglobin subunit alpha OS=Homo sapiens GN=HBA1 PE=1 SV=2	MFLSFPTTK	MFLSFPTTK	2	y	1	4	sp|P69905|HBA_HUMAN	961388000000000	701.19
536.281	593.329	22.7683	Hemoglobin subunit alpha OS=Homo sapiens GN=HBA1 PE=1 SV=2	MFLSFPTTK	MFLSFPTTK	2	y	1	5	sp|P69905|HBA_HUMAN	961388000000000	701.19
536.281	680.361	22.7683	Hemoglobin subunit alpha OS=Homo sapiens GN=HBA1 PE=1 SV=2	MFLSFPTTK	MFLSFPTTK	2	y	1	6	sp|P69905|HBA_HUMAN	961388000000000	701.19
536.281	793.445	22.7683	Hemoglobin subunit alpha OS=Homo sapiens GN=HBA1 PE=1 SV=2	MFLSFPTTK	MFLSFPTTK	2	y	1	7	sp|P69905|HBA_HUMAN	961388000000000	701.19
536.281	940.514	22.7683	Hemoglobin subunit alpha OS=Homo sapiens GN=HBA1 PE=1 SV=2	MFLSFPTTK	MFLSFPTTK	2	y	1	8	sp|P69905|HBA_HUMAN	961388000000000	701.19
637.866	850.421	23.8281	Hemoglobin subunit beta OS=Homo sapiens GN=HBB PE=1 SV=2	LLVVYPWTQR	LLVVYPWTQR	2	y	1	6	sp|P68871|HBB_HUMAN	282173536	1998.92
637.866	949.489	23.8281	Hemoglobin subunit beta OS=Homo sapiens GN=HBB PE=1 SV=2	LLVVYPWTQR	LLVVYPWTQR	2	y	1	7	sp|P68871|HBB_HUMAN	282173536	1998.92
637.866	1048.56	23.8281	Hemoglobin subunit beta OS=Homo sapiens GN=HBB PE=1 SV=2	LLVVYPWTQR	LLVVYPWTQR	2	y	1	8	sp|P68871|HBB_HUMAN	282173536	1998.92
430.737	430.737	25.2696	Hemopexin OS=Homo sapiens GN=HPX PE=1 SV=2	WWLDLK	WWLDLK	2	y	2	6	sp|P02790|HEMO_HUMAN	555603000000	464.1
430.737	488.308	25.2696	Hemopexin OS=Homo sapiens GN=HPX PE=1 SV=2	WWLDLK	WWLDLK	2	y	1	4	sp|P02790|HEMO_HUMAN	555603000000	464.1
430.737	601.277	25.2696	Hemopexin OS=Homo sapiens GN=HPX PE=1 SV=2	WWLDLK	WWLDLK	2	b	1	4	sp|P02790|HEMO_HUMAN	555603000000	464.1
430.737	674.387	25.2696	Hemopexin OS=Homo sapiens GN=HPX PE=1 SV=2	WWLDLK	WWLDLK	2	y	1	5	sp|P02790|HEMO_HUMAN	555603000000	464.1
430.737	714.361	25.2696	Hemopexin OS=Homo sapiens GN=HPX PE=1 SV=2	WWLDLK	WWLDLK	2	b	1	5	sp|P02790|HEMO_HUMAN	555603000000	464.1
512.265	464.262	21.1138	Hemopexin OS=Homo sapiens GN=HPX PE=1 SV=2	WKNFPSPVDAAFR	WKNFPSPVDAAFR	3	y	1	4	sp|P02790|HEMO_HUMAN	42920300544	1154.13
512.265	480.251	21.1138	Hemopexin OS=Homo sapiens GN=HPX PE=1 SV=2	WKNFPSPVDAAFR	WKNFPSPVDAAFR	3	y	2	9	sp|P02790|HEMO_HUMAN	42920300544	1154.13
512.265	579.289	21.1138	Hemopexin OS=Homo sapiens GN=HPX PE=1 SV=2	WKNFPSPVDAAFR	WKNFPSPVDAAFR	3	y	1	5	sp|P02790|HEMO_HUMAN	42920300544	1154.13
512.265	678.357	21.1138	Hemopexin OS=Homo sapiens GN=HPX PE=1 SV=2	WKNFPSPVDAAFR	WKNFPSPVDAAFR	3	y	1	6	sp|P02790|HEMO_HUMAN	42920300544	1154.13
512.265	760.378	21.1138	Hemopexin OS=Homo sapiens GN=HPX PE=1 SV=2	WKNFPSPVDAAFR	WKNFPSPVDAAFR	3	b	1	6	sp|P02790|HEMO_HUMAN	42920300544	1154.13
512.265	775.41	21.1138	Hemopexin OS=Homo sapiens GN=HPX PE=1 SV=2	WKNFPSPVDAAFR	WKNFPSPVDAAFR	3	y	1	7	sp|P02790|HEMO_HUMAN	42920300544	1154.13
512.265	862.442	21.1138	Hemopexin OS=Homo sapiens GN=HPX PE=1 SV=2	WKNFPSPVDAAFR	WKNFPSPVDAAFR	3	y	1	8	sp|P02790|HEMO_HUMAN	42920300544	1154.13
571.298	492.245	16.7357	Hemopexin OS=Homo sapiens GN=HPX PE=1 SV=2	GGYTLVSGYPK	GGYTLVSGYPK	2	b	1	5	sp|P02790|HEMO_HUMAN	7.85765e+17	50916.5
571.298	591.314	16.7357	Hemopexin OS=Homo sapiens GN=HPX PE=1 SV=2	GGYTLVSGYPK	GGYTLVSGYPK	2	b	1	6	sp|P02790|HEMO_HUMAN	7.85765e+17	50916.5
571.298	650.351	16.7357	Hemopexin OS=Homo sapiens GN=HPX PE=1 SV=2	GGYTLVSGYPK	GGYTLVSGYPK	2	y	1	6	sp|P02790|HEMO_HUMAN	7.85765e+17	50916.5
571.298	678.346	16.7357	Hemopexin OS=Homo sapiens GN=HPX PE=1 SV=2	GGYTLVSGYPK	GGYTLVSGYPK	2	b	1	7	sp|P02790|HEMO_HUMAN	7.85765e+17	50916.5
571.298	735.367	16.7357	Hemopexin OS=Homo sapiens GN=HPX PE=1 SV=2	GGYTLVSGYPK	GGYTLVSGYPK	2	b	1	8	sp|P02790|HEMO_HUMAN	7.85765e+17	50916.5
571.298	763.435	16.7357	Hemopexin OS=Homo sapiens GN=HPX PE=1 SV=2	GGYTLVSGYPK	GGYTLVSGYPK	2	y	1	7	sp|P02790|HEMO_HUMAN	7.85765e+17	50916.5
571.298	864.483	16.7357	Hemopexin OS=Homo sapiens GN=HPX PE=1 SV=2	GGYTLVSGYPK	GGYTLVSGYPK	2	y	1	8	sp|P02790|HEMO_HUMAN	7.85765e+17	50916.5
571.298	898.43	16.7357	Hemopexin OS=Homo sapiens GN=HPX PE=1 SV=2	GGYTLVSGYPK	GGYTLVSGYPK	2	b	1	9	sp|P02790|HEMO_HUMAN	7.85765e+17	50916.5
610.807	431.725	20.753	Hemopexin OS=Homo sapiens GN=HPX PE=1 SV=2	NFPSPVDAAFR	NFPSPVDAAFR	2	y	2	8	sp|P02790|HEMO_HUMAN	1.09986e+16	39843.8
610.807	464.262	20.753	Hemopexin OS=Homo sapiens GN=HPX PE=1 SV=2	NFPSPVDAAFR	NFPSPVDAAFR	2	y	1	4	sp|P02790|HEMO_HUMAN	1.09986e+16	39843.8
610.807	480.251	20.753	Hemopexin OS=Homo sapiens GN=HPX PE=1 SV=2	NFPSPVDAAFR	NFPSPVDAAFR	2	y	2	9	sp|P02790|HEMO_HUMAN	1.09986e+16	39843.8
610.807	579.289	20.753	Hemopexin OS=Homo sapiens GN=HPX PE=1 SV=2	NFPSPVDAAFR	NFPSPVDAAFR	2	y	1	5	sp|P02790|HEMO_HUMAN	1.09986e+16	39843.8
610.807	678.357	20.753	Hemopexin OS=Homo sapiens GN=HPX PE=1 SV=2	NFPSPVDAAFR	NFPSPVDAAFR	2	y	1	6	sp|P02790|HEMO_HUMAN	1.09986e+16	39843.8
610.807	775.41	20.753	Hemopexin OS=Homo sapiens GN=HPX PE=1 SV=2	NFPSPVDAAFR	NFPSPVDAAFR	2	y	1	7	sp|P02790|HEMO_HUMAN	1.09986e+16	39843.8
610.807	862.442	20.753	Hemopexin OS=Homo sapiens GN=HPX PE=1 SV=2	NFPSPVDAAFR	NFPSPVDAAFR	2	y	1	8	sp|P02790|HEMO_HUMAN	1.09986e+16	39843.8
610.807	959.495	20.753	Hemopexin OS=Homo sapiens GN=HPX PE=1 SV=2	NFPSPVDAAFR	NFPSPVDAAFR	2	y	1	9	sp|P02790|HEMO_HUMAN	1.09986e+16	39843.8
613.3	696.346	21.7156	Hemopexin OS=Homo sapiens GN=HPX PE=1 SV=2	SGAQATWTELPWPHEK	SGAQATWTELPWPHEK	3	y	1	5	sp|P02790|HEMO_HUMAN	1.15863e+17	7644.07
613.3	747.872	21.7156	Hemopexin OS=Homo sapiens GN=HPX PE=1 SV=2	SGAQATWTELPWPHEK	SGAQATWTELPWPHEK	3	y	2	12	sp|P02790|HEMO_HUMAN	1.15863e+17	7644.07
613.3	793.399	21.7156	Hemopexin OS=Homo sapiens GN=HPX PE=1 SV=2	SGAQATWTELPWPHEK	SGAQATWTELPWPHEK	3	y	1	6	sp|P02790|HEMO_HUMAN	1.15863e+17	7644.07
613.3	811.902	21.7156	Hemopexin OS=Homo sapiens GN=HPX PE=1 SV=2	SGAQATWTELPWPHEK	SGAQATWTELPWPHEK	3	y	2	13	sp|P02790|HEMO_HUMAN	1.15863e+17	7644.07
613.3	906.483	21.7156	Hemopexin OS=Homo sapiens GN=HPX PE=1 SV=2	SGAQATWTELPWPHEK	SGAQATWTELPWPHEK	3	y	1	7	sp|P02790|HEMO_HUMAN	1.15863e+17	7644.07
613.3	932.411	21.7156	Hemopexin OS=Homo sapiens GN=HPX PE=1 SV=2	SGAQATWTELPWPHEK	SGAQATWTELPWPHEK	3	b	1	9	sp|P02790|HEMO_HUMAN	1.15863e+17	7644.07
613.3	1136.57	21.7156	Hemopexin OS=Homo sapiens GN=HPX PE=1 SV=2	SGAQATWTELPWPHEK	SGAQATWTELPWPHEK	3	y	1	9	sp|P02790|HEMO_HUMAN	1.15863e+17	7644.07
613.3	1142.55	21.7156	Hemopexin OS=Homo sapiens GN=HPX PE=1 SV=2	SGAQATWTELPWPHEK	SGAQATWTELPWPHEK	3	b	1	11	sp|P02790|HEMO_HUMAN	1.15863e+17	7644.07
748.343	762.292	20.4436	Hemopexin OS=Homo sapiens GN=HPX PE=1 SV=2	YYCFQGNQFLR	YYC[CAM]FQGNQFLR	2	b	1	5	sp|P02790|HEMO_HUMAN	3.54161e+16	13878.4
748.343	862.453	20.4436	Hemopexin OS=Homo sapiens GN=HPX PE=1 SV=2	YYCFQGNQFLR	YYC[CAM]FQGNQFLR	2	y	1	7	sp|P02790|HEMO_HUMAN	3.54161e+16	13878.4
748.343	1009.52	20.4436	Hemopexin OS=Homo sapiens GN=HPX PE=1 SV=2	YYCFQGNQFLR	YYC[CAM]FQGNQFLR	2	y	1	8	sp|P02790|HEMO_HUMAN	3.54161e+16	13878.4
748.343	1169.55	20.4436	Hemopexin OS=Homo sapiens GN=HPX PE=1 SV=2	YYCFQGNQFLR	YYC[CAM]FQGNQFLR	2	y	1	9	sp|P02790|HEMO_HUMAN	3.54161e+16	13878.4
748.343	1332.62	20.4436	Hemopexin OS=Homo sapiens GN=HPX PE=1 SV=2	YYCFQGNQFLR	YYC[CAM]FQGNQFLR	2	y	1	10	sp|P02790|HEMO_HUMAN	3.54161e+16	13878.4
466.277	415.753	14.8648	Ig alpha-1 chain C region OS=Homo sapiens GN=IGHA1 PE=1 SV=2	TPLTATLSK	TPLTATLSK	2	y	2	8	sp|P01876|IGHA1_HUMAN	3.20041e+16	11599.4
466.277	448.277	14.8648	Ig alpha-1 chain C region OS=Homo sapiens GN=IGHA1 PE=1 SV=2	TPLTATLSK	TPLTATLSK	2	y	1	4	sp|P01876|IGHA1_HUMAN	3.20041e+16	11599.4
466.277	519.314	14.8648	Ig alpha-1 chain C region OS=Homo sapiens GN=IGHA1 PE=1 SV=2	TPLTATLSK	TPLTATLSK	2	y	1	5	sp|P01876|IGHA1_HUMAN	3.20041e+16	11599.4
466.277	620.361	14.8648	Ig alpha-1 chain C region OS=Homo sapiens GN=IGHA1 PE=1 SV=2	TPLTATLSK	TPLTATLSK	2	y	1	6	sp|P01876|IGHA1_HUMAN	3.20041e+16	11599.4
466.277	733.445	14.8648	Ig alpha-1 chain C region OS=Homo sapiens GN=IGHA1 PE=1 SV=2	TPLTATLSK	TPLTATLSK	2	y	1	7	sp|P01876|IGHA1_HUMAN	3.20041e+16	11599.4
466.277	830.498	14.8648	Ig alpha-1 chain C region OS=Homo sapiens GN=IGHA1 PE=1 SV=2	TPLTATLSK	TPLTATLSK	2	y	1	8	sp|P01876|IGHA1_HUMAN	3.20041e+16	11599.4
490.928	485.251	13.5903	Ig alpha-1 chain C region OS=Homo sapiens GN=IGHA1 PE=1 SV=2	WLQGSQELPREK	WLQGSQELPREK	3	b	1	4	sp|P01876|IGHA1_HUMAN	247.216	910.36
490.928	642.393	13.5903	Ig alpha-1 chain C region OS=Homo sapiens GN=IGHA1 PE=1 SV=2	WLQGSQELPREK	WLQGSQELPREK	3	y	1	5	sp|P01876|IGHA1_HUMAN	247.216	910.36
490.928	642.849	13.5903	Ig alpha-1 chain C region OS=Homo sapiens GN=IGHA1 PE=1 SV=2	WLQGSQELPREK	WLQGSQELPREK	3	y	2	11	sp|P01876|IGHA1_HUMAN	247.216	910.36
490.928	771.436	13.5903	Ig alpha-1 chain C region OS=Homo sapiens GN=IGHA1 PE=1 SV=2	WLQGSQELPREK	WLQGSQELPREK	3	y	1	6	sp|P01876|IGHA1_HUMAN	247.216	910.36
490.928	899.495	13.5903	Ig alpha-1 chain C region OS=Homo sapiens GN=IGHA1 PE=1 SV=2	WLQGSQELPREK	WLQGSQELPREK	3	y	1	7	sp|P01876|IGHA1_HUMAN	247.216	910.36
490.928	1043.55	13.5903	Ig alpha-1 chain C region OS=Homo sapiens GN=IGHA1 PE=1 SV=2	WLQGSQELPREK	WLQGSQELPREK	3	y	1	9	sp|P01876|IGHA1_HUMAN	247.216	910.36
607.32	485.251	16.6987	Ig alpha-1 chain C region OS=Homo sapiens GN=IGHA1 PE=1 SV=2	WLQGSQELPR	WLQGSQELPR	2	b	1	4	sp|P01876|IGHA1_HUMAN	1.89104e+16	10107.9
607.32	642.357	16.6987	Ig alpha-1 chain C region OS=Homo sapiens GN=IGHA1 PE=1 SV=2	WLQGSQELPR	WLQGSQELPR	2	y	1	5	sp|P01876|IGHA1_HUMAN	1.89104e+16	10107.9
607.32	729.389	16.6987	Ig alpha-1 chain C region OS=Homo sapiens GN=IGHA1 PE=1 SV=2	WLQGSQELPR	WLQGSQELPR	2	y	1	6	sp|P01876|IGHA1_HUMAN	1.89104e+16	10107.9
607.32	786.41	16.6987	Ig alpha-1 chain C region OS=Homo sapiens GN=IGHA1 PE=1 SV=2	WLQGSQELPR	WLQGSQELPR	2	y	1	7	sp|P01876|IGHA1_HUMAN	1.89104e+16	10107.9
607.32	914.469	16.6987	Ig alpha-1 chain C region OS=Homo sapiens GN=IGHA1 PE=1 SV=2	WLQGSQELPR	WLQGSQELPR	2	y	1	8	sp|P01876|IGHA1_HUMAN	1.89104e+16	10107.9
607.32	942.468	16.6987	Ig alpha-1 chain C region OS=Homo sapiens GN=IGHA1 PE=1 SV=2	WLQGSQELPR	WLQGSQELPR	2	b	1	8	sp|P01876|IGHA1_HUMAN	1.89104e+16	10107.9
607.32	1027.55	16.6987	Ig alpha-1 chain C region OS=Homo sapiens GN=IGHA1 PE=1 SV=2	WLQGSQELPR	WLQGSQELPR	2	y	1	9	sp|P01876|IGHA1_HUMAN	1.89104e+16	10107.9
688.314	765.378	13.2597	Ig alpha-1 chain C region OS=Homo sapiens GN=IGHA1 PE=1 SV=2	TFTCTAAYPESK	TFTC[CAM]TAAYPESK	2	y	1	7	sp|P01876|IGHA1_HUMAN	16191200000000	5594.88
688.314	866.425	13.2597	Ig alpha-1 chain C region OS=Homo sapiens GN=IGHA1 PE=1 SV=2	TFTCTAAYPESK	TFTC[CAM]TAAYPESK	2	y	1	8	sp|P01876|IGHA1_HUMAN	16191200000000	5594.88
688.314	1026.46	13.2597	Ig alpha-1 chain C region OS=Homo sapiens GN=IGHA1 PE=1 SV=2	TFTCTAAYPESK	TFTC[CAM]TAAYPESK	2	y	1	9	sp|P01876|IGHA1_HUMAN	16191200000000	5594.88
688.314	1127.5	13.2597	Ig alpha-1 chain C region OS=Homo sapiens GN=IGHA1 PE=1 SV=2	TFTCTAAYPESK	TFTC[CAM]TAAYPESK	2	y	1	10	sp|P01876|IGHA1_HUMAN	16191200000000	5594.88
770.868	779.357	19.9927	Ig alpha-1 chain C region OS=Homo sapiens GN=IGHA1 PE=1 SV=2	DASGVTFTWTPSSGK	DASGVTFTWTPSSGK	2	b	1	8	sp|P01876|IGHA1_HUMAN	4929600000000000	2693.54
770.868	863.426	19.9927	Ig alpha-1 chain C region OS=Homo sapiens GN=IGHA1 PE=1 SV=2	DASGVTFTWTPSSGK	DASGVTFTWTPSSGK	2	y	1	8	sp|P01876|IGHA1_HUMAN	4929600000000000	2693.54
770.868	1010.49	19.9927	Ig alpha-1 chain C region OS=Homo sapiens GN=IGHA1 PE=1 SV=2	DASGVTFTWTPSSGK	DASGVTFTWTPSSGK	2	y	1	9	sp|P01876|IGHA1_HUMAN	4929600000000000	2693.54
770.868	1111.54	19.9927	Ig alpha-1 chain C region OS=Homo sapiens GN=IGHA1 PE=1 SV=2	DASGVTFTWTPSSGK	DASGVTFTWTPSSGK	2	y	1	10	sp|P01876|IGHA1_HUMAN	4929600000000000	2693.54
770.868	1210.61	19.9927	Ig alpha-1 chain C region OS=Homo sapiens GN=IGHA1 PE=1 SV=2	DASGVTFTWTPSSGK	DASGVTFTWTPSSGK	2	y	1	11	sp|P01876|IGHA1_HUMAN	4929600000000000	2693.54
770.868	1267.63	19.9927	Ig alpha-1 chain C region OS=Homo sapiens GN=IGHA1 PE=1 SV=2	DASGVTFTWTPSSGK	DASGVTFTWTPSSGK	2	y	1	12	sp|P01876|IGHA1_HUMAN	4929600000000000	2693.54
918.479	401.287	23.2551	Ig alpha-1 chain C region OS=Homo sapiens GN=IGHA1 PE=1 SV=2	QEPSQGTTTFAVTSILR	QEPSQGTTTFAVTSILR	2	y	1	3	sp|P01876|IGHA1_HUMAN	164542000000000	570.71
918.479	488.319	23.2551	Ig alpha-1 chain C region OS=Homo sapiens GN=IGHA1 PE=1 SV=2	QEPSQGTTTFAVTSILR	QEPSQGTTTFAVTSILR	2	y	1	4	sp|P01876|IGHA1_HUMAN	164542000000000	570.71
918.479	759.472	23.2551	Ig alpha-1 chain C region OS=Homo sapiens GN=IGHA1 PE=1 SV=2	QEPSQGTTTFAVTSILR	QEPSQGTTTFAVTSILR	2	y	1	7	sp|P01876|IGHA1_HUMAN	164542000000000	570.71
918.479	1007.59	23.2551	Ig alpha-1 chain C region OS=Homo sapiens GN=IGHA1 PE=1 SV=2	QEPSQGTTTFAVTSILR	QEPSQGTTTFAVTSILR	2	y	1	9	sp|P01876|IGHA1_HUMAN	164542000000000	570.71
918.479	1108.64	23.2551	Ig alpha-1 chain C region OS=Homo sapiens GN=IGHA1 PE=1 SV=2	QEPSQGTTTFAVTSILR	QEPSQGTTTFAVTSILR	2	y	1	10	sp|P01876|IGHA1_HUMAN	164542000000000	570.71
918.479	1209.68	23.2551	Ig alpha-1 chain C region OS=Homo sapiens GN=IGHA1 PE=1 SV=2	QEPSQGTTTFAVTSILR	QEPSQGTTTFAVTSILR	2	y	1	11	sp|P01876|IGHA1_HUMAN	164542000000000	570.71
918.479	1266.71	23.2551	Ig alpha-1 chain C region OS=Homo sapiens GN=IGHA1 PE=1 SV=2	QEPSQGTTTFAVTSILR	QEPSQGTTTFAVTSILR	2	y	1	12	sp|P01876|IGHA1_HUMAN	164542000000000	570.71
918.479	1481.8	23.2551	Ig alpha-1 chain C region OS=Homo sapiens GN=IGHA1 PE=1 SV=2	QEPSQGTTTFAVTSILR	QEPSQGTTTFAVTSILR	2	y	1	14	sp|P01876|IGHA1_HUMAN	164542000000000	570.71
918.479	1578.85	23.2551	Ig alpha-1 chain C region OS=Homo sapiens GN=IGHA1 PE=1 SV=2	QEPSQGTTTFAVTSILR	QEPSQGTTTFAVTSILR	2	y	1	15	sp|P01876|IGHA1_HUMAN	164542000000000	570.71
415.735	415.735	12.9624	Ig gamma-4 chain C region OS=Homo sapiens GN=IGHG4 PE=1 SV=1	GLPSSIEK	GLPSSIEK	2	y	2	8	sp|P01861|IGHG4_HUMAN	671914368	901.6
415.735	563.304	12.9624	Ig gamma-4 chain C region OS=Homo sapiens GN=IGHG4 PE=1 SV=1	GLPSSIEK	GLPSSIEK	2	y	1	5	sp|P01861|IGHG4_HUMAN	671914368	901.6
415.735	660.356	12.9624	Ig gamma-4 chain C region OS=Homo sapiens GN=IGHG4 PE=1 SV=1	GLPSSIEK	GLPSSIEK	2	y	1	6	sp|P01861|IGHG4_HUMAN	671914368	901.6
667.788	732.313	13.0304	Ig heavy chain V-I region HG3 OS=Homo sapiens PE=3 SV=1	SEDTAVYYCAR	SEDTAVYYC[CAM]AR	2	y	1	5	sp|P01743|HV102_HUMAN	3913370000000000	4910.98
667.788	831.382	13.0304	Ig heavy chain V-I region HG3 OS=Homo sapiens PE=3 SV=1	SEDTAVYYCAR	SEDTAVYYC[CAM]AR	2	y	1	6	sp|P01743|HV102_HUMAN	3913370000000000	4910.98
667.788	902.419	13.0304	Ig heavy chain V-I region HG3 OS=Homo sapiens PE=3 SV=1	SEDTAVYYCAR	SEDTAVYYC[CAM]AR	2	y	1	7	sp|P01743|HV102_HUMAN	3913370000000000	4910.98
667.788	1003.47	13.0304	Ig heavy chain V-I region HG3 OS=Homo sapiens PE=3 SV=1	SEDTAVYYCAR	SEDTAVYYC[CAM]AR	2	y	1	8	sp|P01743|HV102_HUMAN	3913370000000000	4910.98
667.788	1118.49	13.0304	Ig heavy chain V-I region HG3 OS=Homo sapiens PE=3 SV=1	SEDTAVYYCAR	SEDTAVYYC[CAM]AR	2	y	1	9	sp|P01743|HV102_HUMAN	3913370000000000	4910.98
645.787	587.267	12.7435	Ig heavy chain V-III region 23 OS=Homo sapiens GN=IGHV3-23 PE=1 SV=2	AEDTAVYYCAK	AEDTAVYYC[CAM]AK	2	b	1	6	sp|P01764|HV303_HUMAN	151842000000000	6032.78
645.787	704.307	12.7435	Ig heavy chain V-III region 23 OS=Homo sapiens GN=IGHV3-23 PE=1 SV=2	AEDTAVYYCAK	AEDTAVYYC[CAM]AK	2	y	1	5	sp|P01764|HV303_HUMAN	151842000000000	6032.78
645.787	803.376	12.7435	Ig heavy chain V-III region 23 OS=Homo sapiens GN=IGHV3-23 PE=1 SV=2	AEDTAVYYCAK	AEDTAVYYC[CAM]AK	2	y	1	6	sp|P01764|HV303_HUMAN	151842000000000	6032.78
645.787	874.413	12.7435	Ig heavy chain V-III region 23 OS=Homo sapiens GN=IGHV3-23 PE=1 SV=2	AEDTAVYYCAK	AEDTAVYYC[CAM]AK	2	y	1	7	sp|P01764|HV303_HUMAN	151842000000000	6032.78
645.787	975.46	12.7435	Ig heavy chain V-III region 23 OS=Homo sapiens GN=IGHV3-23 PE=1 SV=2	AEDTAVYYCAK	AEDTAVYYC[CAM]AK	2	y	1	8	sp|P01764|HV303_HUMAN	151842000000000	6032.78
645.787	1090.49	12.7435	Ig heavy chain V-III region 23 OS=Homo sapiens GN=IGHV3-23 PE=1 SV=2	AEDTAVYYCAK	AEDTAVYYC[CAM]AK	2	y	1	9	sp|P01764|HV303_HUMAN	151842000000000	6032.78
676.853	492.245	20.4642	Ig heavy chain V-III region 23 OS=Homo sapiens GN=IGHV3-23 PE=1 SV=2	NTLYLQMNSLR	NTLYLQMNSLR	2	b	1	4	sp|P01764|HV303_HUMAN	31885100000000	809.64
676.853	620.318	20.4642	Ig heavy chain V-III region 23 OS=Homo sapiens GN=IGHV3-23 PE=1 SV=2	NTLYLQMNSLR	NTLYLQMNSLR	2	y	1	5	sp|P01764|HV303_HUMAN	31885100000000	809.64
676.853	748.377	20.4642	Ig heavy chain V-III region 23 OS=Homo sapiens GN=IGHV3-23 PE=1 SV=2	NTLYLQMNSLR	NTLYLQMNSLR	2	y	1	6	sp|P01764|HV303_HUMAN	31885100000000	809.64
676.853	861.461	20.4642	Ig heavy chain V-III region 23 OS=Homo sapiens GN=IGHV3-23 PE=1 SV=2	NTLYLQMNSLR	NTLYLQMNSLR	2	y	1	7	sp|P01764|HV303_HUMAN	31885100000000	809.64
676.853	1024.52	20.4642	Ig heavy chain V-III region 23 OS=Homo sapiens GN=IGHV3-23 PE=1 SV=2	NTLYLQMNSLR	NTLYLQMNSLR	2	y	1	8	sp|P01764|HV303_HUMAN	31885100000000	809.64
676.853	1137.61	20.4642	Ig heavy chain V-III region 23 OS=Homo sapiens GN=IGHV3-23 PE=1 SV=2	NTLYLQMNSLR	NTLYLQMNSLR	2	y	1	9	sp|P01764|HV303_HUMAN	31885100000000	809.64
763.42	813.458	16.6923	Ig heavy chain V-III region 23 OS=Homo sapiens GN=IGHV3-23 PE=1 SV=2	LVESGGGLVQPGGSLR	LVESGGGLVQPGGSLR	2	y	1	8	sp|P01764|HV303_HUMAN	510890000000	799.28
763.42	1040.58	16.6923	Ig heavy chain V-III region 23 OS=Homo sapiens GN=IGHV3-23 PE=1 SV=2	LVESGGGLVQPGGSLR	LVESGGGLVQPGGSLR	2	y	1	11	sp|P01764|HV303_HUMAN	510890000000	799.28
763.42	1097.61	16.6923	Ig heavy chain V-III region 23 OS=Homo sapiens GN=IGHV3-23 PE=1 SV=2	LVESGGGLVQPGGSLR	LVESGGGLVQPGGSLR	2	y	1	12	sp|P01764|HV303_HUMAN	510890000000	799.28
763.42	1313.68	16.6923	Ig heavy chain V-III region 23 OS=Homo sapiens GN=IGHV3-23 PE=1 SV=2	LVESGGGLVQPGGSLR	LVESGGGLVQPGGSLR	2	y	1	14	sp|P01764|HV303_HUMAN	510890000000	799.28
515.29	544.345	21.3418	Ig heavy chain V-III region GAL OS=Homo sapiens PE=1 SV=1	GLEWVANIK	GLEWVANIK	2	y	1	5	sp|P01781|HV320_HUMAN	63205793792	1849.18
515.29	585.303	21.3418	Ig heavy chain V-III region GAL OS=Homo sapiens PE=1 SV=1	GLEWVANIK	GLEWVANIK	2	b	1	5	sp|P01781|HV320_HUMAN	63205793792	1849.18
515.29	730.425	21.3418	Ig heavy chain V-III region GAL OS=Homo sapiens PE=1 SV=1	GLEWVANIK	GLEWVANIK	2	y	1	6	sp|P01781|HV320_HUMAN	63205793792	1849.18
515.29	859.467	21.3418	Ig heavy chain V-III region GAL OS=Homo sapiens PE=1 SV=1	GLEWVANIK	GLEWVANIK	2	y	1	7	sp|P01781|HV320_HUMAN	63205793792	1849.18
770.428	813.458	16.6913	Ig heavy chain V-III region TUR OS=Homo sapiens PE=1 SV=1	LLESGGGLVQPGGSLR	LLESGGGLVQPGGSLR	2	y	1	8	sp|P01779|HV318_HUMAN	174478000000	259.17
770.428	1040.58	16.6913	Ig heavy chain V-III region TUR OS=Homo sapiens PE=1 SV=1	LLESGGGLVQPGGSLR	LLESGGGLVQPGGSLR	2	y	1	11	sp|P01779|HV318_HUMAN	174478000000	259.17
770.428	1097.61	16.6913	Ig heavy chain V-III region TUR OS=Homo sapiens PE=1 SV=1	LLESGGGLVQPGGSLR	LLESGGGLVQPGGSLR	2	y	1	12	sp|P01779|HV318_HUMAN	174478000000	259.17
770.428	1313.68	16.6913	Ig heavy chain V-III region TUR OS=Homo sapiens PE=1 SV=1	LLESGGGLVQPGGSLR	LLESGGGLVQPGGSLR	2	y	1	14	sp|P01779|HV318_HUMAN	174478000000	259.17
599.97	582.303	27.212	Ig kappa chain C region OS=Homo sapiens GN=IGKC PE=1 SV=1	SGTASVVCLLNNFYPR	SGTASVVC[CAM]LLNNFYPR	3	y	1	4	sp|P01834|IGKC_HUMAN	14642000000000	247.23
599.97	696.346	27.212	Ig kappa chain C region OS=Homo sapiens GN=IGKC PE=1 SV=1	SGTASVVCLLNNFYPR	SGTASVVC[CAM]LLNNFYPR	3	y	1	5	sp|P01834|IGKC_HUMAN	14642000000000	247.23
599.97	810.389	27.212	Ig kappa chain C region OS=Homo sapiens GN=IGKC PE=1 SV=1	SGTASVVCLLNNFYPR	SGTASVVC[CAM]LLNNFYPR	3	y	1	6	sp|P01834|IGKC_HUMAN	14642000000000	247.23
599.97	875.429	27.212	Ig kappa chain C region OS=Homo sapiens GN=IGKC PE=1 SV=1	SGTASVVCLLNNFYPR	SGTASVVC[CAM]LLNNFYPR	3	b	1	9	sp|P01834|IGKC_HUMAN	14642000000000	247.23
599.97	923.473	27.212	Ig kappa chain C region OS=Homo sapiens GN=IGKC PE=1 SV=1	SGTASVVCLLNNFYPR	SGTASVVC[CAM]LLNNFYPR	3	y	1	7	sp|P01834|IGKC_HUMAN	14642000000000	247.23
625.98	771.883	14.5384	Ig kappa chain C region OS=Homo sapiens GN=IGKC PE=1 SV=1	VYACEVTHQGLSSPVTK	VYAC[CAM]EVTHQGLSSPVTK	3	y	2	14	sp|P01834|IGKC_HUMAN	5.10591e+16	30681.4
625.98	788.451	14.5384	Ig kappa chain C region OS=Homo sapiens GN=IGKC PE=1 SV=1	VYACEVTHQGLSSPVTK	VYAC[CAM]EVTHQGLSSPVTK	3	y	1	8	sp|P01834|IGKC_HUMAN	5.10591e+16	30681.4
625.98	807.401	14.5384	Ig kappa chain C region OS=Homo sapiens GN=IGKC PE=1 SV=1	VYACEVTHQGLSSPVTK	VYAC[CAM]EVTHQGLSSPVTK	3	y	2	15	sp|P01834|IGKC_HUMAN	5.10591e+16	30681.4
625.98	888.933	14.5384	Ig kappa chain C region OS=Homo sapiens GN=IGKC PE=1 SV=1	VYACEVTHQGLSSPVTK	VYAC[CAM]EVTHQGLSSPVTK	3	y	2	16	sp|P01834|IGKC_HUMAN	5.10591e+16	30681.4
625.98	1053.57	14.5384	Ig kappa chain C region OS=Homo sapiens GN=IGKC PE=1 SV=1	VYACEVTHQGLSSPVTK	VYAC[CAM]EVTHQGLSSPVTK	3	y	1	10	sp|P01834|IGKC_HUMAN	5.10591e+16	30681.4
625.98	1154.62	14.5384	Ig kappa chain C region OS=Homo sapiens GN=IGKC PE=1 SV=1	VYACEVTHQGLSSPVTK	VYAC[CAM]EVTHQGLSSPVTK	3	y	1	11	sp|P01834|IGKC_HUMAN	5.10591e+16	30681.4
712.661	806.389	11.7752	Ig kappa chain C region OS=Homo sapiens GN=IGKC PE=1 SV=1	VDNALQSGNSQESVTEQDSK	VDNALQSGNSQESVTEQDSK	3	y	1	7	sp|P01834|IGKC_HUMAN	1776750000000	23186.7
712.661	893.421	11.7752	Ig kappa chain C region OS=Homo sapiens GN=IGKC PE=1 SV=1	VDNALQSGNSQESVTEQDSK	VDNALQSGNSQESVTEQDSK	3	y	1	8	sp|P01834|IGKC_HUMAN	1776750000000	23186.7
712.661	1022.46	11.7752	Ig kappa chain C region OS=Homo sapiens GN=IGKC PE=1 SV=1	VDNALQSGNSQESVTEQDSK	VDNALQSGNSQESVTEQDSK	3	y	1	9	sp|P01834|IGKC_HUMAN	1776750000000	23186.7
712.661	1237.55	11.7752	Ig kappa chain C region OS=Homo sapiens GN=IGKC PE=1 SV=1	VDNALQSGNSQESVTEQDSK	VDNALQSGNSQESVTEQDSK	3	y	1	11	sp|P01834|IGKC_HUMAN	1776750000000	23186.7
712.661	1495.65	11.7752	Ig kappa chain C region OS=Homo sapiens GN=IGKC PE=1 SV=1	VDNALQSGNSQESVTEQDSK	VDNALQSGNSQESVTEQDSK	3	y	1	14	sp|P01834|IGKC_HUMAN	1776750000000	23186.7
893.095	806.389	16.2934	Ig kappa chain C region OS=Homo sapiens GN=IGKC PE=1 SV=1	VQWKVDNALQSGNSQESVTEQDSK	VQWKVDNALQSGNSQESVTEQDSK	3	y	1	7	sp|P01834|IGKC_HUMAN	64787000000000	5625.69
893.095	893.421	16.2934	Ig kappa chain C region OS=Homo sapiens GN=IGKC PE=1 SV=1	VQWKVDNALQSGNSQESVTEQDSK	VQWKVDNALQSGNSQESVTEQDSK	3	y	1	8	sp|P01834|IGKC_HUMAN	64787000000000	5625.69
893.095	941.484	16.2934	Ig kappa chain C region OS=Homo sapiens GN=IGKC PE=1 SV=1	VQWKVDNALQSGNSQESVTEQDSK	VQWKVDNALQSGNSQESVTEQDSK	3	b	1	8	sp|P01834|IGKC_HUMAN	64787000000000	5625.69
893.095	1022.46	16.2934	Ig kappa chain C region OS=Homo sapiens GN=IGKC PE=1 SV=1	VQWKVDNALQSGNSQESVTEQDSK	VQWKVDNALQSGNSQESVTEQDSK	3	y	1	9	sp|P01834|IGKC_HUMAN	64787000000000	5625.69
893.095	1182.63	16.2934	Ig kappa chain C region OS=Homo sapiens GN=IGKC PE=1 SV=1	VQWKVDNALQSGNSQESVTEQDSK	VQWKVDNALQSGNSQESVTEQDSK	3	b	1	10	sp|P01834|IGKC_HUMAN	64787000000000	5625.69
893.095	1237.55	16.2934	Ig kappa chain C region OS=Homo sapiens GN=IGKC PE=1 SV=1	VQWKVDNALQSGNSQESVTEQDSK	VQWKVDNALQSGNSQESVTEQDSK	3	y	1	11	sp|P01834|IGKC_HUMAN	64787000000000	5625.69
893.095	1495.65	16.2934	Ig kappa chain C region OS=Homo sapiens GN=IGKC PE=1 SV=1	VQWKVDNALQSGNSQESVTEQDSK	VQWKVDNALQSGNSQESVTEQDSK	3	y	1	14	sp|P01834|IGKC_HUMAN	64787000000000	5625.69
490.282	640.305	16.5392	Ig kappa chain V-III region HAH OS=Homo sapiens PE=2 SV=1	LLIYGASSR	LLIYGASSR	2	y	1	6	sp|P18135|KV312_HUMAN	1699020000000	8925.48
490.282	753.389	16.5392	Ig kappa chain V-III region HAH OS=Homo sapiens PE=2 SV=1	LLIYGASSR	LLIYGASSR	2	y	1	7	sp|P18135|KV312_HUMAN	1699020000000	8925.48
490.282	866.473	16.5392	Ig kappa chain V-III region HAH OS=Homo sapiens PE=2 SV=1	LLIYGASSR	LLIYGASSR	2	y	1	8	sp|P18135|KV312_HUMAN	1699020000000	8925.48
628.674	458.236	20.7987	Ig kappa chain V-III region HAH OS=Homo sapiens PE=2 SV=1	EIVLTQSPGTLSLSPGER	EIVLTQSPGTLSLSPGER	3	y	1	4	sp|P18135|KV312_HUMAN	4289050000000000	6636.91
628.674	658.352	20.7987	Ig kappa chain V-III region HAH OS=Homo sapiens PE=2 SV=1	EIVLTQSPGTLSLSPGER	EIVLTQSPGTLSLSPGER	3	y	1	6	sp|P18135|KV312_HUMAN	4289050000000000	6636.91
628.674	745.384	20.7987	Ig kappa chain V-III region HAH OS=Homo sapiens PE=2 SV=1	EIVLTQSPGTLSLSPGER	EIVLTQSPGTLSLSPGER	3	y	1	7	sp|P18135|KV312_HUMAN	4289050000000000	6636.91
628.674	771.425	20.7987	Ig kappa chain V-III region HAH OS=Homo sapiens PE=2 SV=1	EIVLTQSPGTLSLSPGER	EIVLTQSPGTLSLSPGER	3	b	1	7	sp|P18135|KV312_HUMAN	4289050000000000	6636.91
628.674	858.468	20.7987	Ig kappa chain V-III region HAH OS=Homo sapiens PE=2 SV=1	EIVLTQSPGTLSLSPGER	EIVLTQSPGTLSLSPGER	3	y	1	8	sp|P18135|KV312_HUMAN	4289050000000000	6636.91
628.674	959.516	20.7987	Ig kappa chain V-III region HAH OS=Homo sapiens PE=2 SV=1	EIVLTQSPGTLSLSPGER	EIVLTQSPGTLSLSPGER	3	y	1	9	sp|P18135|KV312_HUMAN	4289050000000000	6636.91
628.674	1016.54	20.7987	Ig kappa chain V-III region HAH OS=Homo sapiens PE=2 SV=1	EIVLTQSPGTLSLSPGER	EIVLTQSPGTLSLSPGER	3	y	1	10	sp|P18135|KV312_HUMAN	4289050000000000	6636.91
628.674	1113.59	20.7987	Ig kappa chain V-III region HAH OS=Homo sapiens PE=2 SV=1	EIVLTQSPGTLSLSPGER	EIVLTQSPGTLSLSPGER	3	y	1	11	sp|P18135|KV312_HUMAN	4289050000000000	6636.91
532.79	562.258	16.9723	Ig kappa chain V-III region VG (Fragment) OS=Homo sapiens PE=1 SV=1	LLIYDASNR	LLIYDASNR	2	y	1	5	sp|P04433|KV309_HUMAN	2952760000000000	11658.5
532.79	725.321	16.9723	Ig kappa chain V-III region VG (Fragment) OS=Homo sapiens PE=1 SV=1	LLIYDASNR	LLIYDASNR	2	y	1	6	sp|P04433|KV309_HUMAN	2952760000000000	11658.5
532.79	838.405	16.9723	Ig kappa chain V-III region VG (Fragment) OS=Homo sapiens PE=1 SV=1	LLIYDASNR	LLIYDASNR	2	y	1	7	sp|P04433|KV309_HUMAN	2952760000000000	11658.5
532.79	951.489	16.9723	Ig kappa chain V-III region VG (Fragment) OS=Homo sapiens PE=1 SV=1	LLIYDASNR	LLIYDASNR	2	y	1	8	sp|P04433|KV309_HUMAN	2952760000000000	11658.5
633.346	458.236	21.3499	Ig kappa chain V-III region VG (Fragment) OS=Homo sapiens PE=1 SV=1	EIVLTQSPATLSLSPGER	EIVLTQSPATLSLSPGER	3	y	1	4	sp|P04433|KV309_HUMAN	6769610000000000	2437.9
633.346	658.352	21.3499	Ig kappa chain V-III region VG (Fragment) OS=Homo sapiens PE=1 SV=1	EIVLTQSPATLSLSPGER	EIVLTQSPATLSLSPGER	3	y	1	6	sp|P04433|KV309_HUMAN	6769610000000000	2437.9
633.346	745.384	21.3499	Ig kappa chain V-III region VG (Fragment) OS=Homo sapiens PE=1 SV=1	EIVLTQSPATLSLSPGER	EIVLTQSPATLSLSPGER	3	y	1	7	sp|P04433|KV309_HUMAN	6769610000000000	2437.9
633.346	771.425	21.3499	Ig kappa chain V-III region VG (Fragment) OS=Homo sapiens PE=1 SV=1	EIVLTQSPATLSLSPGER	EIVLTQSPATLSLSPGER	3	b	1	7	sp|P04433|KV309_HUMAN	6769610000000000	2437.9
633.346	858.468	21.3499	Ig kappa chain V-III region VG (Fragment) OS=Homo sapiens PE=1 SV=1	EIVLTQSPATLSLSPGER	EIVLTQSPATLSLSPGER	3	y	1	8	sp|P04433|KV309_HUMAN	6769610000000000	2437.9
633.346	959.516	21.3499	Ig kappa chain V-III region VG (Fragment) OS=Homo sapiens PE=1 SV=1	EIVLTQSPATLSLSPGER	EIVLTQSPATLSLSPGER	3	y	1	9	sp|P04433|KV309_HUMAN	6769610000000000	2437.9
633.346	1127.61	21.3499	Ig kappa chain V-III region VG (Fragment) OS=Homo sapiens PE=1 SV=1	EIVLTQSPATLSLSPGER	EIVLTQSPATLSLSPGER	3	y	1	11	sp|P04433|KV309_HUMAN	6769610000000000	2437.9
497.29	654.321	16.9785	Ig kappa chain V-III region VH (Fragment) OS=Homo sapiens PE=4 SV=1	LLIYGASTR	LLIYGASTR	2	y	1	6	sp|P04434|KV310_HUMAN	48239200000000	5539.55
497.29	767.405	16.9785	Ig kappa chain V-III region VH (Fragment) OS=Homo sapiens PE=4 SV=1	LLIYGASTR	LLIYGASTR	2	y	1	7	sp|P04434|KV310_HUMAN	48239200000000	5539.55
497.29	880.489	16.9785	Ig kappa chain V-III region VH (Fragment) OS=Homo sapiens PE=4 SV=1	LLIYGASTR	LLIYGASTR	2	y	1	8	sp|P04434|KV310_HUMAN	48239200000000	5539.55
610.336	616.378	17.7913	Ig lambda chain V-I region WAH OS=Homo sapiens PE=1 SV=1	SGTSASLAISGLR	SGTSASLAISGLR	2	y	1	6	sp|P04208|LV106_HUMAN	2.50768e+16	2685.15
610.336	729.462	17.7913	Ig lambda chain V-I region WAH OS=Homo sapiens PE=1 SV=1	SGTSASLAISGLR	SGTSASLAISGLR	2	y	1	7	sp|P04208|LV106_HUMAN	2.50768e+16	2685.15
610.336	816.494	17.7913	Ig lambda chain V-I region WAH OS=Homo sapiens PE=1 SV=1	SGTSASLAISGLR	SGTSASLAISGLR	2	y	1	8	sp|P04208|LV106_HUMAN	2.50768e+16	2685.15
610.336	887.531	17.7913	Ig lambda chain V-I region WAH OS=Homo sapiens PE=1 SV=1	SGTSASLAISGLR	SGTSASLAISGLR	2	y	1	9	sp|P04208|LV106_HUMAN	2.50768e+16	2685.15
610.336	974.563	17.7913	Ig lambda chain V-I region WAH OS=Homo sapiens PE=1 SV=1	SGTSASLAISGLR	SGTSASLAISGLR	2	y	1	10	sp|P04208|LV106_HUMAN	2.50768e+16	2685.15
639.338	759.472	17.9761	Ig lambda chain V-II region TRO OS=Homo sapiens PE=1 SV=1	SGDTASLTISGLR	SGDTASLTISGLR	2	y	1	7	sp|P01707|LV204_HUMAN	295655712	191.4
639.338	846.504	17.9761	Ig lambda chain V-II region TRO OS=Homo sapiens PE=1 SV=1	SGDTASLTISGLR	SGDTASLTISGLR	2	y	1	8	sp|P01707|LV204_HUMAN	295655712	191.4
639.338	917.541	17.9761	Ig lambda chain V-II region TRO OS=Homo sapiens PE=1 SV=1	SGDTASLTISGLR	SGDTASLTISGLR	2	y	1	9	sp|P01707|LV204_HUMAN	295655712	191.4
443.274	443.274	14.0779	Ig lambda chain V-III region LOI OS=Homo sapiens PE=1 SV=1	LTVLSQPK	LTVLSQPK	2	y	2	8	sp|P80748|LV302_HUMAN	526280000000	2726.71
443.274	671.409	14.0779	Ig lambda chain V-III region LOI OS=Homo sapiens PE=1 SV=1	LTVLSQPK	LTVLSQPK	2	y	1	6	sp|P80748|LV302_HUMAN	526280000000	2726.71
443.274	772.456	14.0779	Ig lambda chain V-III region LOI OS=Homo sapiens PE=1 SV=1	LTVLSQPK	LTVLSQPK	2	y	1	7	sp|P80748|LV302_HUMAN	526280000000	2726.71
558.956	533.293	11.1997	Ig lambda-2 chain C regions OS=Homo sapiens GN=IGLC2 PE=1 SV=1	ADSSPVKAGVETTTPSK	ADSSPVKAGVETTTPSK	3	y	1	5	sp|P0CG05|LAC2_HUMAN	966051000000000	6761.6
558.956	634.341	11.1997	Ig lambda-2 chain C regions OS=Homo sapiens GN=IGLC2 PE=1 SV=1	ADSSPVKAGVETTTPSK	ADSSPVKAGVETTTPSK	3	y	1	6	sp|P0CG05|LAC2_HUMAN	966051000000000	6761.6
558.956	657.867	11.1997	Ig lambda-2 chain C regions OS=Homo sapiens GN=IGLC2 PE=1 SV=1	ADSSPVKAGVETTTPSK	ADSSPVKAGVETTTPSK	3	y	2	13	sp|P0CG05|LAC2_HUMAN	966051000000000	6761.6
558.956	701.383	11.1997	Ig lambda-2 chain C regions OS=Homo sapiens GN=IGLC2 PE=1 SV=1	ADSSPVKAGVETTTPSK	ADSSPVKAGVETTTPSK	3	y	2	14	sp|P0CG05|LAC2_HUMAN	966051000000000	6761.6
558.956	744.899	11.1997	Ig lambda-2 chain C regions OS=Homo sapiens GN=IGLC2 PE=1 SV=1	ADSSPVKAGVETTTPSK	ADSSPVKAGVETTTPSK	3	y	2	15	sp|P0CG05|LAC2_HUMAN	966051000000000	6761.6
558.956	763.383	11.1997	Ig lambda-2 chain C regions OS=Homo sapiens GN=IGLC2 PE=1 SV=1	ADSSPVKAGVETTTPSK	ADSSPVKAGVETTTPSK	3	y	1	7	sp|P0CG05|LAC2_HUMAN	966051000000000	6761.6
558.956	912.479	11.1997	Ig lambda-2 chain C regions OS=Homo sapiens GN=IGLC2 PE=1 SV=1	ADSSPVKAGVETTTPSK	ADSSPVKAGVETTTPSK	3	b	1	10	sp|P0CG05|LAC2_HUMAN	966051000000000	6761.6
644.66	546.288	11.3896	Ig mu chain C region OS=Homo sapiens GN=IGHM PE=1 SV=3	EGKQVGSGVTTDQVQAEAK	EGKQVGSGVTTDQVQAEAK	3	y	1	5	sp|P01871|IGHM_HUMAN	23740729344	26013.7
644.66	686.347	11.3896	Ig mu chain C region OS=Homo sapiens GN=IGHM PE=1 SV=3	EGKQVGSGVTTDQVQAEAK	EGKQVGSGVTTDQVQAEAK	3	b	1	7	sp|P01871|IGHM_HUMAN	23740729344	26013.7
644.66	773.415	11.3896	Ig mu chain C region OS=Homo sapiens GN=IGHM PE=1 SV=3	EGKQVGSGVTTDQVQAEAK	EGKQVGSGVTTDQVQAEAK	3	y	1	7	sp|P01871|IGHM_HUMAN	23740729344	26013.7
644.66	842.437	11.3896	Ig mu chain C region OS=Homo sapiens GN=IGHM PE=1 SV=3	EGKQVGSGVTTDQVQAEAK	EGKQVGSGVTTDQVQAEAK	3	b	1	9	sp|P01871|IGHM_HUMAN	23740729344	26013.7
644.66	888.442	11.3896	Ig mu chain C region OS=Homo sapiens GN=IGHM PE=1 SV=3	EGKQVGSGVTTDQVQAEAK	EGKQVGSGVTTDQVQAEAK	3	y	1	8	sp|P01871|IGHM_HUMAN	23740729344	26013.7
644.66	989.49	11.3896	Ig mu chain C region OS=Homo sapiens GN=IGHM PE=1 SV=3	EGKQVGSGVTTDQVQAEAK	EGKQVGSGVTTDQVQAEAK	3	y	1	9	sp|P01871|IGHM_HUMAN	23740729344	26013.7
644.66	1090.54	11.3896	Ig mu chain C region OS=Homo sapiens GN=IGHM PE=1 SV=3	EGKQVGSGVTTDQVQAEAK	EGKQVGSGVTTDQVQAEAK	3	y	1	10	sp|P01871|IGHM_HUMAN	23740729344	26013.7
644.66	1246.63	11.3896	Ig mu chain C region OS=Homo sapiens GN=IGHM PE=1 SV=3	EGKQVGSGVTTDQVQAEAK	EGKQVGSGVTTDQVQAEAK	3	y	1	12	sp|P01871|IGHM_HUMAN	23740729344	26013.7
809.408	546.288	12.2418	Ig mu chain C region OS=Homo sapiens GN=IGHM PE=1 SV=3	QVGSGVTTDQVQAEAK	QVGSGVTTDQVQAEAK	2	y	1	5	sp|P01871|IGHM_HUMAN	137383000000000	64674.8
809.408	773.415	12.2418	Ig mu chain C region OS=Homo sapiens GN=IGHM PE=1 SV=3	QVGSGVTTDQVQAEAK	QVGSGVTTDQVQAEAK	2	y	1	7	sp|P01871|IGHM_HUMAN	137383000000000	64674.8
809.408	888.442	12.2418	Ig mu chain C region OS=Homo sapiens GN=IGHM PE=1 SV=3	QVGSGVTTDQVQAEAK	QVGSGVTTDQVQAEAK	2	y	1	8	sp|P01871|IGHM_HUMAN	137383000000000	64674.8
809.408	989.49	12.2418	Ig mu chain C region OS=Homo sapiens GN=IGHM PE=1 SV=3	QVGSGVTTDQVQAEAK	QVGSGVTTDQVQAEAK	2	y	1	9	sp|P01871|IGHM_HUMAN	137383000000000	64674.8
809.408	1090.54	12.2418	Ig mu chain C region OS=Homo sapiens GN=IGHM PE=1 SV=3	QVGSGVTTDQVQAEAK	QVGSGVTTDQVQAEAK	2	y	1	10	sp|P01871|IGHM_HUMAN	137383000000000	64674.8
809.408	1246.63	12.2418	Ig mu chain C region OS=Homo sapiens GN=IGHM PE=1 SV=3	QVGSGVTTDQVQAEAK	QVGSGVTTDQVQAEAK	2	y	1	12	sp|P01871|IGHM_HUMAN	137383000000000	64674.8
809.408	1390.68	12.2418	Ig mu chain C region OS=Homo sapiens GN=IGHM PE=1 SV=3	QVGSGVTTDQVQAEAK	QVGSGVTTDQVQAEAK	2	y	1	14	sp|P01871|IGHM_HUMAN	137383000000000	64674.8
591.299	631.341	11.3995	Immunoglobulin J chain OS=Homo sapiens GN=IGJ PE=1 SV=4	IIRSSEDPNEDIVER	IIRSSEDPNEDIVER	3	y	1	5	sp|P01591|IGJ_HUMAN	1.88503e+06	305.48
591.299	686.383	11.3995	Immunoglobulin J chain OS=Homo sapiens GN=IGJ PE=1 SV=4	IIRSSEDPNEDIVER	IIRSSEDPNEDIVER	3	b	1	6	sp|P01591|IGJ_HUMAN	1.88503e+06	305.48
591.299	760.384	11.3995	Immunoglobulin J chain OS=Homo sapiens GN=IGJ PE=1 SV=4	IIRSSEDPNEDIVER	IIRSSEDPNEDIVER	3	y	1	6	sp|P01591|IGJ_HUMAN	1.88503e+06	305.48
591.299	801.41	11.3995	Immunoglobulin J chain OS=Homo sapiens GN=IGJ PE=1 SV=4	IIRSSEDPNEDIVER	IIRSSEDPNEDIVER	3	b	1	7	sp|P01591|IGJ_HUMAN	1.88503e+06	305.48
591.299	874.427	11.3995	Immunoglobulin J chain OS=Homo sapiens GN=IGJ PE=1 SV=4	IIRSSEDPNEDIVER	IIRSSEDPNEDIVER	3	y	1	7	sp|P01591|IGJ_HUMAN	1.88503e+06	305.48
591.299	971.479	11.3995	Immunoglobulin J chain OS=Homo sapiens GN=IGJ PE=1 SV=4	IIRSSEDPNEDIVER	IIRSSEDPNEDIVER	3	y	1	8	sp|P01591|IGJ_HUMAN	1.88503e+06	305.48
695.31	631.341	10.4249	Immunoglobulin J chain OS=Homo sapiens GN=IGJ PE=1 SV=4	SSEDPNEDIVER	SSEDPNEDIVER	2	y	1	5	sp|P01591|IGJ_HUMAN	1447.08	823.22
695.31	874.427	10.4249	Immunoglobulin J chain OS=Homo sapiens GN=IGJ PE=1 SV=4	SSEDPNEDIVER	SSEDPNEDIVER	2	y	1	7	sp|P01591|IGJ_HUMAN	1447.08	823.22
695.31	971.479	10.4249	Immunoglobulin J chain OS=Homo sapiens GN=IGJ PE=1 SV=4	SSEDPNEDIVER	SSEDPNEDIVER	2	y	1	8	sp|P01591|IGJ_HUMAN	1447.08	823.22
695.31	1086.51	10.4249	Immunoglobulin J chain OS=Homo sapiens GN=IGJ PE=1 SV=4	SSEDPNEDIVER	SSEDPNEDIVER	2	y	1	9	sp|P01591|IGJ_HUMAN	1447.08	823.22
695.31	1215.55	10.4249	Immunoglobulin J chain OS=Homo sapiens GN=IGJ PE=1 SV=4	SSEDPNEDIVER	SSEDPNEDIVER	2	y	1	10	sp|P01591|IGJ_HUMAN	1447.08	823.22
421.261	412.255	13.0356	Immunoglobulin lambda-like polypeptide 5 OS=Homo sapiens GN=IGLL5 PE=2 SV=2	VTVLGQPK	VTVLGQPK	2	b	2	8	sp|B9A064|IGLL5_HUMAN	178166000000000	1388.64
421.261	421.261	13.0356	Immunoglobulin lambda-like polypeptide 5 OS=Homo sapiens GN=IGLL5 PE=2 SV=2	VTVLGQPK	VTVLGQPK	2	y	2	8	sp|B9A064|IGLL5_HUMAN	178166000000000	1388.64
421.261	429.246	13.0356	Immunoglobulin lambda-like polypeptide 5 OS=Homo sapiens GN=IGLL5 PE=2 SV=2	VTVLGQPK	VTVLGQPK	2	y	1	4	sp|B9A064|IGLL5_HUMAN	178166000000000	1388.64
421.261	542.33	13.0356	Immunoglobulin lambda-like polypeptide 5 OS=Homo sapiens GN=IGLL5 PE=2 SV=2	VTVLGQPK	VTVLGQPK	2	y	1	5	sp|B9A064|IGLL5_HUMAN	178166000000000	1388.64
421.261	641.398	13.0356	Immunoglobulin lambda-like polypeptide 5 OS=Homo sapiens GN=IGLL5 PE=2 SV=2	VTVLGQPK	VTVLGQPK	2	y	1	6	sp|B9A064|IGLL5_HUMAN	178166000000000	1388.64
421.261	742.446	13.0356	Immunoglobulin lambda-like polypeptide 5 OS=Homo sapiens GN=IGLL5 PE=2 SV=2	VTVLGQPK	VTVLGQPK	2	y	1	7	sp|B9A064|IGLL5_HUMAN	178166000000000	1388.64
681.685	780.899	21.26	Immunoglobulin lambda-like polypeptide 5 OS=Homo sapiens GN=IGLL5 PE=2 SV=2	ANPTVTLFPPSSEELQANK	ANPTVTLFPPSSEELQANK	3	y	2	14	sp|B9A064|IGLL5_HUMAN	20679200000000	973.94
681.685	844.456	21.26	Immunoglobulin lambda-like polypeptide 5 OS=Homo sapiens GN=IGLL5 PE=2 SV=2	ANPTVTLFPPSSEELQANK	ANPTVTLFPPSSEELQANK	3	b	1	8	sp|B9A064|IGLL5_HUMAN	20679200000000	973.94
681.685	918.453	21.26	Immunoglobulin lambda-like polypeptide 5 OS=Homo sapiens GN=IGLL5 PE=2 SV=2	ANPTVTLFPPSSEELQANK	ANPTVTLFPPSSEELQANK	3	y	1	8	sp|B9A064|IGLL5_HUMAN	20679200000000	973.94
681.685	1005.48	21.26	Immunoglobulin lambda-like polypeptide 5 OS=Homo sapiens GN=IGLL5 PE=2 SV=2	ANPTVTLFPPSSEELQANK	ANPTVTLFPPSSEELQANK	3	y	1	9	sp|B9A064|IGLL5_HUMAN	20679200000000	973.94
681.685	1102.54	21.26	Immunoglobulin lambda-like polypeptide 5 OS=Homo sapiens GN=IGLL5 PE=2 SV=2	ANPTVTLFPPSSEELQANK	ANPTVTLFPPSSEELQANK	3	y	1	10	sp|B9A064|IGLL5_HUMAN	20679200000000	973.94
681.685	1199.59	21.26	Immunoglobulin lambda-like polypeptide 5 OS=Homo sapiens GN=IGLL5 PE=2 SV=2	ANPTVTLFPPSSEELQANK	ANPTVTLFPPSSEELQANK	3	y	1	11	sp|B9A064|IGLL5_HUMAN	20679200000000	973.94
501.772	501.772	17.4624	Insulin-like growth factor-binding protein complex acid labile subunit OS=Homo sapiens GN=IGFALS PE=1 SV=1	NLPEQVFR	NLPEQVFR	2	y	2	8	sp|P35858|ALS_HUMAN	189.313	1686.42
501.772	549.314	17.4624	Insulin-like growth factor-binding protein complex acid labile subunit OS=Homo sapiens GN=IGFALS PE=1 SV=1	NLPEQVFR	NLPEQVFR	2	y	1	4	sp|P35858|ALS_HUMAN	189.313	1686.42
501.772	678.357	17.4624	Insulin-like growth factor-binding protein complex acid labile subunit OS=Homo sapiens GN=IGFALS PE=1 SV=1	NLPEQVFR	NLPEQVFR	2	y	1	5	sp|P35858|ALS_HUMAN	189.313	1686.42
501.772	775.41	17.4624	Insulin-like growth factor-binding protein complex acid labile subunit OS=Homo sapiens GN=IGFALS PE=1 SV=1	NLPEQVFR	NLPEQVFR	2	y	1	6	sp|P35858|ALS_HUMAN	189.313	1686.42
732.414	754.457	21.964	Insulin-like growth factor-binding protein complex acid labile subunit OS=Homo sapiens GN=IGFALS PE=1 SV=1	LAELPADALGPLQR	LAELPADALGPLQR	2	y	1	7	sp|P35858|ALS_HUMAN	8095820000000000	868.99
732.414	869.484	21.964	Insulin-like growth factor-binding protein complex acid labile subunit OS=Homo sapiens GN=IGFALS PE=1 SV=1	LAELPADALGPLQR	LAELPADALGPLQR	2	y	1	8	sp|P35858|ALS_HUMAN	8095820000000000	868.99
732.414	940.521	21.964	Insulin-like growth factor-binding protein complex acid labile subunit OS=Homo sapiens GN=IGFALS PE=1 SV=1	LAELPADALGPLQR	LAELPADALGPLQR	2	y	1	9	sp|P35858|ALS_HUMAN	8095820000000000	868.99
732.414	1037.57	21.964	Insulin-like growth factor-binding protein complex acid labile subunit OS=Homo sapiens GN=IGFALS PE=1 SV=1	LAELPADALGPLQR	LAELPADALGPLQR	2	y	1	10	sp|P35858|ALS_HUMAN	8095820000000000	868.99
791.931	401.287	18.3099	Inter-alpha-trypsin inhibitor heavy chain H2 OS=Homo sapiens GN=ITIH2 PE=1 SV=2	IQPSGGTNINEALLR	IQPSGGTNINEALLR	2	y	1	3	sp|P19823|ITIH2_HUMAN	170481000000000	9849.16
791.931	426.235	18.3099	Inter-alpha-trypsin inhibitor heavy chain H2 OS=Homo sapiens GN=ITIH2 PE=1 SV=2	IQPSGGTNINEALLR	IQPSGGTNINEALLR	2	b	1	4	sp|P19823|ITIH2_HUMAN	170481000000000	9849.16
791.931	715.41	18.3099	Inter-alpha-trypsin inhibitor heavy chain H2 OS=Homo sapiens GN=ITIH2 PE=1 SV=2	IQPSGGTNINEALLR	IQPSGGTNINEALLR	2	y	1	6	sp|P19823|ITIH2_HUMAN	170481000000000	9849.16
791.931	828.494	18.3099	Inter-alpha-trypsin inhibitor heavy chain H2 OS=Homo sapiens GN=ITIH2 PE=1 SV=2	IQPSGGTNINEALLR	IQPSGGTNINEALLR	2	y	1	7	sp|P19823|ITIH2_HUMAN	170481000000000	9849.16
791.931	1157.63	18.3099	Inter-alpha-trypsin inhibitor heavy chain H2 OS=Homo sapiens GN=ITIH2 PE=1 SV=2	IQPSGGTNINEALLR	IQPSGGTNINEALLR	2	y	1	11	sp|P19823|ITIH2_HUMAN	170481000000000	9849.16
791.931	1244.66	18.3099	Inter-alpha-trypsin inhibitor heavy chain H2 OS=Homo sapiens GN=ITIH2 PE=1 SV=2	IQPSGGTNINEALLR	IQPSGGTNINEALLR	2	y	1	12	sp|P19823|ITIH2_HUMAN	170481000000000	9849.16
791.931	1341.71	18.3099	Inter-alpha-trypsin inhibitor heavy chain H2 OS=Homo sapiens GN=ITIH2 PE=1 SV=2	IQPSGGTNINEALLR	IQPSGGTNINEALLR	2	y	1	13	sp|P19823|ITIH2_HUMAN	170481000000000	9849.16
464.759	472.288	16.0949	Inter-alpha-trypsin inhibitor heavy chain H4 OS=Homo sapiens GN=ITIH4 PE=1 SV=4	ILDDLSPR	ILDDLSPR	2	y	1	4	sp|Q14624|ITIH4_HUMAN	6094190000000	7037.39
464.759	587.315	16.0949	Inter-alpha-trypsin inhibitor heavy chain H4 OS=Homo sapiens GN=ITIH4 PE=1 SV=4	ILDDLSPR	ILDDLSPR	2	y	1	5	sp|Q14624|ITIH4_HUMAN	6094190000000	7037.39
464.759	702.342	16.0949	Inter-alpha-trypsin inhibitor heavy chain H4 OS=Homo sapiens GN=ITIH4 PE=1 SV=4	ILDDLSPR	ILDDLSPR	2	y	1	6	sp|Q14624|ITIH4_HUMAN	6094190000000	7037.39
464.759	815.426	16.0949	Inter-alpha-trypsin inhibitor heavy chain H4 OS=Homo sapiens GN=ITIH4 PE=1 SV=4	ILDDLSPR	ILDDLSPR	2	y	1	7	sp|Q14624|ITIH4_HUMAN	6094190000000	7037.39
467.274	467.274	19.0017	Inter-alpha-trypsin inhibitor heavy chain H4 OS=Homo sapiens GN=ITIH4 PE=1 SV=4	NVVFVIDK	NVVFVIDK	2	y	2	8	sp|Q14624|ITIH4_HUMAN	41777606656	8991.49
467.274	621.361	19.0017	Inter-alpha-trypsin inhibitor heavy chain H4 OS=Homo sapiens GN=ITIH4 PE=1 SV=4	NVVFVIDK	NVVFVIDK	2	y	1	5	sp|Q14624|ITIH4_HUMAN	41777606656	8991.49
467.274	720.429	19.0017	Inter-alpha-trypsin inhibitor heavy chain H4 OS=Homo sapiens GN=ITIH4 PE=1 SV=4	NVVFVIDK	NVVFVIDK	2	y	1	6	sp|Q14624|ITIH4_HUMAN	41777606656	8991.49
500.283	500.283	15.6422	Inter-alpha-trypsin inhibitor heavy chain H4 OS=Homo sapiens GN=ITIH4 PE=1 SV=4	LALDNGGLAR	LALDNGGLAR	2	y	2	10	sp|Q14624|ITIH4_HUMAN	3485500000000	4332.29
500.283	587.326	15.6422	Inter-alpha-trypsin inhibitor heavy chain H4 OS=Homo sapiens GN=ITIH4 PE=1 SV=4	LALDNGGLAR	LALDNGGLAR	2	y	1	6	sp|Q14624|ITIH4_HUMAN	3485500000000	4332.29
500.283	702.353	15.6422	Inter-alpha-trypsin inhibitor heavy chain H4 OS=Homo sapiens GN=ITIH4 PE=1 SV=4	LALDNGGLAR	LALDNGGLAR	2	y	1	7	sp|Q14624|ITIH4_HUMAN	3485500000000	4332.29
500.283	815.437	15.6422	Inter-alpha-trypsin inhibitor heavy chain H4 OS=Homo sapiens GN=ITIH4 PE=1 SV=4	LALDNGGLAR	LALDNGGLAR	2	y	1	8	sp|Q14624|ITIH4_HUMAN	3485500000000	4332.29
500.283	886.474	15.6422	Inter-alpha-trypsin inhibitor heavy chain H4 OS=Homo sapiens GN=ITIH4 PE=1 SV=4	LALDNGGLAR	LALDNGGLAR	2	y	1	9	sp|Q14624|ITIH4_HUMAN	3485500000000	4332.29
524.326	615.408	25.2175	Inter-alpha-trypsin inhibitor heavy chain H4 OS=Homo sapiens GN=ITIH4 PE=1 SV=4	LGVYELLLK	LGVYELLLK	2	y	1	5	sp|Q14624|ITIH4_HUMAN	309717000000000	535.25
524.326	778.471	25.2175	Inter-alpha-trypsin inhibitor heavy chain H4 OS=Homo sapiens GN=ITIH4 PE=1 SV=4	LGVYELLLK	LGVYELLLK	2	y	1	6	sp|Q14624|ITIH4_HUMAN	309717000000000	535.25
524.326	877.539	25.2175	Inter-alpha-trypsin inhibitor heavy chain H4 OS=Homo sapiens GN=ITIH4 PE=1 SV=4	LGVYELLLK	LGVYELLLK	2	y	1	7	sp|Q14624|ITIH4_HUMAN	309717000000000	535.25
524.326	934.561	25.2175	Inter-alpha-trypsin inhibitor heavy chain H4 OS=Homo sapiens GN=ITIH4 PE=1 SV=4	LGVYELLLK	LGVYELLLK	2	y	1	8	sp|Q14624|ITIH4_HUMAN	309717000000000	535.25
410.731	445.193	15.9207	Lumican OS=Homo sapiens GN=LUM PE=1 SV=2	SLEDLQLTHNKITK	SLEDLQLTHNKITK	4	b	1	4	sp|P51884|LUM_HUMAN	53178703872	1746.59
410.731	477.79	15.9207	Lumican OS=Homo sapiens GN=LUM PE=1 SV=2	SLEDLQLTHNKITK	SLEDLQLTHNKITK	4	y	2	8	sp|P51884|LUM_HUMAN	53178703872	1746.59
410.731	480.6	15.9207	Lumican OS=Homo sapiens GN=LUM PE=1 SV=2	SLEDLQLTHNKITK	SLEDLQLTHNKITK	4	y	3	12	sp|P51884|LUM_HUMAN	53178703872	1746.59
410.731	541.819	15.9207	Lumican OS=Homo sapiens GN=LUM PE=1 SV=2	SLEDLQLTHNKITK	SLEDLQLTHNKITK	4	y	2	9	sp|P51884|LUM_HUMAN	53178703872	1746.59
433.23	445.193	15.5803	Lumican OS=Homo sapiens GN=LUM PE=1 SV=2	SLEDLQLTHNK	SLEDLQLTHNK	3	b	1	4	sp|P51884|LUM_HUMAN	2143130000000000	4036.64
433.23	484.762	15.5803	Lumican OS=Homo sapiens GN=LUM PE=1 SV=2	SLEDLQLTHNK	SLEDLQLTHNK	3	y	2	8	sp|P51884|LUM_HUMAN	2143130000000000	4036.64
433.23	499.262	15.5803	Lumican OS=Homo sapiens GN=LUM PE=1 SV=2	SLEDLQLTHNK	SLEDLQLTHNK	3	y	1	4	sp|P51884|LUM_HUMAN	2143130000000000	4036.64
433.23	549.283	15.5803	Lumican OS=Homo sapiens GN=LUM PE=1 SV=2	SLEDLQLTHNK	SLEDLQLTHNK	3	y	2	9	sp|P51884|LUM_HUMAN	2143130000000000	4036.64
433.23	612.346	15.5803	Lumican OS=Homo sapiens GN=LUM PE=1 SV=2	SLEDLQLTHNK	SLEDLQLTHNK	3	y	1	5	sp|P51884|LUM_HUMAN	2143130000000000	4036.64
433.23	740.405	15.5803	Lumican OS=Homo sapiens GN=LUM PE=1 SV=2	SLEDLQLTHNK	SLEDLQLTHNK	3	y	1	6	sp|P51884|LUM_HUMAN	2143130000000000	4036.64
433.23	853.489	15.5803	Lumican OS=Homo sapiens GN=LUM PE=1 SV=2	SLEDLQLTHNK	SLEDLQLTHNK	3	y	1	7	sp|P51884|LUM_HUMAN	2143130000000000	4036.64
512.782	451.266	21.8817	Lumican OS=Homo sapiens GN=LUM PE=1 SV=2	FNALQYLR	FNALQYLR	2	y	1	3	sp|P51884|LUM_HUMAN	1606760000000000	600.37
512.782	692.409	21.8817	Lumican OS=Homo sapiens GN=LUM PE=1 SV=2	FNALQYLR	FNALQYLR	2	y	1	5	sp|P51884|LUM_HUMAN	1606760000000000	600.37
512.782	763.446	21.8817	Lumican OS=Homo sapiens GN=LUM PE=1 SV=2	FNALQYLR	FNALQYLR	2	y	1	6	sp|P51884|LUM_HUMAN	1606760000000000	600.37
512.782	877.489	21.8817	Lumican OS=Homo sapiens GN=LUM PE=1 SV=2	FNALQYLR	FNALQYLR	2	y	1	7	sp|P51884|LUM_HUMAN	1606760000000000	600.37
458.91	592.287	12.9032	N-acetylmuramoyl-L-alanine amidase OS=Homo sapiens GN=PGLYRP2 PE=1 SV=1	TVRDTLPSCAVR	TVRDTLPSC[CAM]AVR	3	y	1	5	sp|Q96PD5|PGRP2_HUMAN	4215969024	1303.14
458.91	686.383	12.9032	N-acetylmuramoyl-L-alanine amidase OS=Homo sapiens GN=PGLYRP2 PE=1 SV=1	TVRDTLPSCAVR	TVRDTLPSC[CAM]AVR	3	b	1	6	sp|Q96PD5|PGRP2_HUMAN	4215969024	1303.14
458.91	689.34	12.9032	N-acetylmuramoyl-L-alanine amidase OS=Homo sapiens GN=PGLYRP2 PE=1 SV=1	TVRDTLPSCAVR	TVRDTLPSC[CAM]AVR	3	y	1	6	sp|Q96PD5|PGRP2_HUMAN	4215969024	1303.14
509.753	401.716	12.6951	N-acetylmuramoyl-L-alanine amidase OS=Homo sapiens GN=PGLYRP2 PE=1 SV=1	DTLPSCAVR	DTLPSC[CAM]AVR	2	y	2	7	sp|Q96PD5|PGRP2_HUMAN	2720.91	1092.1
509.753	592.287	12.6951	N-acetylmuramoyl-L-alanine amidase OS=Homo sapiens GN=PGLYRP2 PE=1 SV=1	DTLPSCAVR	DTLPSC[CAM]AVR	2	y	1	5	sp|Q96PD5|PGRP2_HUMAN	2720.91	1092.1
509.753	689.34	12.6951	N-acetylmuramoyl-L-alanine amidase OS=Homo sapiens GN=PGLYRP2 PE=1 SV=1	DTLPSCAVR	DTLPSC[CAM]AVR	2	y	1	6	sp|Q96PD5|PGRP2_HUMAN	2720.91	1092.1
509.753	802.424	12.6951	N-acetylmuramoyl-L-alanine amidase OS=Homo sapiens GN=PGLYRP2 PE=1 SV=1	DTLPSCAVR	DTLPSC[CAM]AVR	2	y	1	7	sp|Q96PD5|PGRP2_HUMAN	2720.91	1092.1
489.269	492.245	17.0338	Pigment epithelium-derived factor OS=Homo sapiens GN=SERPINF1 PE=1 SV=4	SSFVAPLEK	SSFVAPLEK	2	b	1	5	sp|P36955|PEDF_HUMAN	16480775168	1217.24
489.269	557.329	17.0338	Pigment epithelium-derived factor OS=Homo sapiens GN=SERPINF1 PE=1 SV=4	SSFVAPLEK	SSFVAPLEK	2	y	1	5	sp|P36955|PEDF_HUMAN	16480775168	1217.24
489.269	656.398	17.0338	Pigment epithelium-derived factor OS=Homo sapiens GN=SERPINF1 PE=1 SV=4	SSFVAPLEK	SSFVAPLEK	2	y	1	6	sp|P36955|PEDF_HUMAN	16480775168	1217.24
489.269	702.382	17.0338	Pigment epithelium-derived factor OS=Homo sapiens GN=SERPINF1 PE=1 SV=4	SSFVAPLEK	SSFVAPLEK	2	b	1	7	sp|P36955|PEDF_HUMAN	16480775168	1217.24
489.269	803.466	17.0338	Pigment epithelium-derived factor OS=Homo sapiens GN=SERPINF1 PE=1 SV=4	SSFVAPLEK	SSFVAPLEK	2	y	1	7	sp|P36955|PEDF_HUMAN	16480775168	1217.24
489.269	831.425	17.0338	Pigment epithelium-derived factor OS=Homo sapiens GN=SERPINF1 PE=1 SV=4	SSFVAPLEK	SSFVAPLEK	2	b	1	8	sp|P36955|PEDF_HUMAN	16480775168	1217.24
513.261	533.293	12.3854	Pigment epithelium-derived factor OS=Homo sapiens GN=SERPINF1 PE=1 SV=4	LSYEGEVTK	LSYEGEVTK	2	y	1	5	sp|P36955|PEDF_HUMAN	131015000000	2230.66
513.261	825.399	12.3854	Pigment epithelium-derived factor OS=Homo sapiens GN=SERPINF1 PE=1 SV=4	LSYEGEVTK	LSYEGEVTK	2	y	1	7	sp|P36955|PEDF_HUMAN	131015000000	2230.66
513.261	912.431	12.3854	Pigment epithelium-derived factor OS=Homo sapiens GN=SERPINF1 PE=1 SV=4	LSYEGEVTK	LSYEGEVTK	2	y	1	8	sp|P36955|PEDF_HUMAN	131015000000	2230.66
548.93	674.336	19.0066	Pigment epithelium-derived factor OS=Homo sapiens GN=SERPINF1 PE=1 SV=4	KTSLEDFYLDEER	KTSLEDFYLDEER	3	b	1	6	sp|P36955|PEDF_HUMAN	3608890000000	637.28
548.93	821.404	19.0066	Pigment epithelium-derived factor OS=Homo sapiens GN=SERPINF1 PE=1 SV=4	KTSLEDFYLDEER	KTSLEDFYLDEER	3	b	1	7	sp|P36955|PEDF_HUMAN	3608890000000	637.28
548.93	824.378	19.0066	Pigment epithelium-derived factor OS=Homo sapiens GN=SERPINF1 PE=1 SV=4	KTSLEDFYLDEER	KTSLEDFYLDEER	3	y	1	6	sp|P36955|PEDF_HUMAN	3608890000000	637.28
548.93	984.467	19.0066	Pigment epithelium-derived factor OS=Homo sapiens GN=SERPINF1 PE=1 SV=4	KTSLEDFYLDEER	KTSLEDFYLDEER	3	b	1	8	sp|P36955|PEDF_HUMAN	3608890000000	637.28
692.343	795.352	21.6723	Pigment epithelium-derived factor OS=Homo sapiens GN=SERPINF1 PE=1 SV=4	LQSLFDSPDFSK	LQSLFDSPDFSK	2	y	1	7	sp|P36955|PEDF_HUMAN	5764120000000000	1366.39
692.343	942.42	21.6723	Pigment epithelium-derived factor OS=Homo sapiens GN=SERPINF1 PE=1 SV=4	LQSLFDSPDFSK	LQSLFDSPDFSK	2	y	1	8	sp|P36955|PEDF_HUMAN	5764120000000000	1366.39
692.343	1055.5	21.6723	Pigment epithelium-derived factor OS=Homo sapiens GN=SERPINF1 PE=1 SV=4	LQSLFDSPDFSK	LQSLFDSPDFSK	2	y	1	9	sp|P36955|PEDF_HUMAN	5764120000000000	1366.39
692.343	1142.54	21.6723	Pigment epithelium-derived factor OS=Homo sapiens GN=SERPINF1 PE=1 SV=4	LQSLFDSPDFSK	LQSLFDSPDFSK	2	y	1	10	sp|P36955|PEDF_HUMAN	5764120000000000	1366.39
780.396	451.266	21.8837	Pigment epithelium-derived factor OS=Homo sapiens GN=SERPINF1 PE=1 SV=4	LAAAVSNFGYDLYR	LAAAVSNFGYDLYR	2	y	1	3	sp|P36955|PEDF_HUMAN	22600700000000	193.08
780.396	933.446	21.8837	Pigment epithelium-derived factor OS=Homo sapiens GN=SERPINF1 PE=1 SV=4	LAAAVSNFGYDLYR	LAAAVSNFGYDLYR	2	y	1	7	sp|P36955|PEDF_HUMAN	22600700000000	193.08
780.396	1047.49	21.8837	Pigment epithelium-derived factor OS=Homo sapiens GN=SERPINF1 PE=1 SV=4	LAAAVSNFGYDLYR	LAAAVSNFGYDLYR	2	y	1	8	sp|P36955|PEDF_HUMAN	22600700000000	193.08
780.396	1134.52	21.8837	Pigment epithelium-derived factor OS=Homo sapiens GN=SERPINF1 PE=1 SV=4	LAAAVSNFGYDLYR	LAAAVSNFGYDLYR	2	y	1	9	sp|P36955|PEDF_HUMAN	22600700000000	193.08
780.396	1233.59	21.8837	Pigment epithelium-derived factor OS=Homo sapiens GN=SERPINF1 PE=1 SV=4	LAAAVSNFGYDLYR	LAAAVSNFGYDLYR	2	y	1	10	sp|P36955|PEDF_HUMAN	22600700000000	193.08
433.914	501.34	15.5923	Plasma kallikrein OS=Homo sapiens GN=KLKB1 PE=1 SV=1	EKGEIQNILQK	EKGEIQNILQK	3	y	1	4	sp|P03952|KLKB1_HUMAN	371932000000000	3310.94
433.914	557.293	15.5923	Plasma kallikrein OS=Homo sapiens GN=KLKB1 PE=1 SV=1	EKGEIQNILQK	EKGEIQNILQK	3	b	1	5	sp|P03952|KLKB1_HUMAN	371932000000000	3310.94
433.914	615.382	15.5923	Plasma kallikrein OS=Homo sapiens GN=KLKB1 PE=1 SV=1	EKGEIQNILQK	EKGEIQNILQK	3	y	1	5	sp|P03952|KLKB1_HUMAN	371932000000000	3310.94
433.914	685.352	15.5923	Plasma kallikrein OS=Homo sapiens GN=KLKB1 PE=1 SV=1	EKGEIQNILQK	EKGEIQNILQK	3	b	1	6	sp|P03952|KLKB1_HUMAN	371932000000000	3310.94
433.914	799.394	15.5923	Plasma kallikrein OS=Homo sapiens GN=KLKB1 PE=1 SV=1	EKGEIQNILQK	EKGEIQNILQK	3	b	1	7	sp|P03952|KLKB1_HUMAN	371932000000000	3310.94
433.914	912.479	15.5923	Plasma kallikrein OS=Homo sapiens GN=KLKB1 PE=1 SV=1	EKGEIQNILQK	EKGEIQNILQK	3	b	1	8	sp|P03952|KLKB1_HUMAN	371932000000000	3310.94
730.362	405.213	14.7603	Plasma kallikrein OS=Homo sapiens GN=KLKB1 PE=1 SV=1	IAYGTQGSSGYSLR	IAYGTQGSSGYSLR	2	b	1	4	sp|P03952|KLKB1_HUMAN	261379000000000	1359.22
730.362	769.384	14.7603	Plasma kallikrein OS=Homo sapiens GN=KLKB1 PE=1 SV=1	IAYGTQGSSGYSLR	IAYGTQGSSGYSLR	2	y	1	7	sp|P03952|KLKB1_HUMAN	261379000000000	1359.22
730.362	826.405	14.7603	Plasma kallikrein OS=Homo sapiens GN=KLKB1 PE=1 SV=1	IAYGTQGSSGYSLR	IAYGTQGSSGYSLR	2	y	1	8	sp|P03952|KLKB1_HUMAN	261379000000000	1359.22
730.362	954.464	14.7603	Plasma kallikrein OS=Homo sapiens GN=KLKB1 PE=1 SV=1	IAYGTQGSSGYSLR	IAYGTQGSSGYSLR	2	y	1	9	sp|P03952|KLKB1_HUMAN	261379000000000	1359.22
730.362	1055.51	14.7603	Plasma kallikrein OS=Homo sapiens GN=KLKB1 PE=1 SV=1	IAYGTQGSSGYSLR	IAYGTQGSSGYSLR	2	y	1	10	sp|P03952|KLKB1_HUMAN	261379000000000	1359.22
730.362	1112.53	14.7603	Plasma kallikrein OS=Homo sapiens GN=KLKB1 PE=1 SV=1	IAYGTQGSSGYSLR	IAYGTQGSSGYSLR	2	y	1	11	sp|P03952|KLKB1_HUMAN	261379000000000	1359.22
730.362	1275.6	14.7603	Plasma kallikrein OS=Homo sapiens GN=KLKB1 PE=1 SV=1	IAYGTQGSSGYSLR	IAYGTQGSSGYSLR	2	y	1	12	sp|P03952|KLKB1_HUMAN	261379000000000	1359.22
772.393	564.245	18.8616	Plasma kallikrein OS=Homo sapiens GN=KLKB1 PE=1 SV=1	VNIPLVTNEECQK	VNIPLVTNEEC[CAM]QK	2	y	1	4	sp|P03952|KLKB1_HUMAN	1117458304	366.74
772.393	908.378	18.8616	Plasma kallikrein OS=Homo sapiens GN=KLKB1 PE=1 SV=1	VNIPLVTNEECQK	VNIPLVTNEEC[CAM]QK	2	y	1	7	sp|P03952|KLKB1_HUMAN	1117458304	366.74
772.393	1007.45	18.8616	Plasma kallikrein OS=Homo sapiens GN=KLKB1 PE=1 SV=1	VNIPLVTNEECQK	VNIPLVTNEEC[CAM]QK	2	y	1	8	sp|P03952|KLKB1_HUMAN	1117458304	366.74
772.393	1217.58	18.8616	Plasma kallikrein OS=Homo sapiens GN=KLKB1 PE=1 SV=1	VNIPLVTNEECQK	VNIPLVTNEEC[CAM]QK	2	y	1	10	sp|P03952|KLKB1_HUMAN	1117458304	366.74
425.239	416.234	18.7207	Plasminogen OS=Homo sapiens GN=PLG PE=1 SV=2	DVVLFEK	DVVLFEK	2	b	2	7	sp|P00747|PLMN_HUMAN	798430000000000	2205.23
425.239	423.224	18.7207	Plasminogen OS=Homo sapiens GN=PLG PE=1 SV=2	DVVLFEK	DVVLFEK	2	y	1	3	sp|P00747|PLMN_HUMAN	798430000000000	2205.23
425.239	425.239	18.7207	Plasminogen OS=Homo sapiens GN=PLG PE=1 SV=2	DVVLFEK	DVVLFEK	2	y	2	7	sp|P00747|PLMN_HUMAN	798430000000000	2205.23
425.239	536.308	18.7207	Plasminogen OS=Homo sapiens GN=PLG PE=1 SV=2	DVVLFEK	DVVLFEK	2	y	1	4	sp|P00747|PLMN_HUMAN	798430000000000	2205.23
425.239	635.376	18.7207	Plasminogen OS=Homo sapiens GN=PLG PE=1 SV=2	DVVLFEK	DVVLFEK	2	y	1	5	sp|P00747|PLMN_HUMAN	798430000000000	2205.23
433.554	485.251	13.7717	Plasminogen OS=Homo sapiens GN=PLG PE=1 SV=2	HSIFTPETNPR	HSIFTPETNPR	3	b	1	4	sp|P00747|PLMN_HUMAN	1236290000000000	6519.52
433.554	487.262	13.7717	Plasminogen OS=Homo sapiens GN=PLG PE=1 SV=2	HSIFTPETNPR	HSIFTPETNPR	3	y	1	4	sp|P00747|PLMN_HUMAN	1236290000000000	6519.52
433.554	586.298	13.7717	Plasminogen OS=Homo sapiens GN=PLG PE=1 SV=2	HSIFTPETNPR	HSIFTPETNPR	3	b	1	5	sp|P00747|PLMN_HUMAN	1236290000000000	6519.52
433.554	713.358	13.7717	Plasminogen OS=Homo sapiens GN=PLG PE=1 SV=2	HSIFTPETNPR	HSIFTPETNPR	3	y	1	6	sp|P00747|PLMN_HUMAN	1236290000000000	6519.52
433.554	812.394	13.7717	Plasminogen OS=Homo sapiens GN=PLG PE=1 SV=2	HSIFTPETNPR	HSIFTPETNPR	3	b	1	7	sp|P00747|PLMN_HUMAN	1236290000000000	6519.52
438.253	502.262	17.6587	Plasminogen OS=Homo sapiens GN=PLG PE=1 SV=2	LFLEPTR	LFLEPTR	2	y	1	4	sp|P00747|PLMN_HUMAN	2389840000000	2271.01
438.253	615.346	17.6587	Plasminogen OS=Homo sapiens GN=PLG PE=1 SV=2	LFLEPTR	LFLEPTR	2	y	1	5	sp|P00747|PLMN_HUMAN	2389840000000	2271.01
438.253	762.414	17.6587	Plasminogen OS=Homo sapiens GN=PLG PE=1 SV=2	LFLEPTR	LFLEPTR	2	y	1	6	sp|P00747|PLMN_HUMAN	2389840000000	2271.01
544.763	500.283	20.4315	Plasminogen OS=Homo sapiens GN=PLG PE=1 SV=2	WELCDIPR	WELC[CAM]DIPR	2	y	1	4	sp|P00747|PLMN_HUMAN	365022000000000	1189.32
544.763	660.313	20.4315	Plasminogen OS=Homo sapiens GN=PLG PE=1 SV=2	WELCDIPR	WELC[CAM]DIPR	2	y	1	5	sp|P00747|PLMN_HUMAN	365022000000000	1189.32
544.763	773.397	20.4315	Plasminogen OS=Homo sapiens GN=PLG PE=1 SV=2	WELCDIPR	WELC[CAM]DIPR	2	y	1	6	sp|P00747|PLMN_HUMAN	365022000000000	1189.32
544.763	902.44	20.4315	Plasminogen OS=Homo sapiens GN=PLG PE=1 SV=2	WELCDIPR	WELC[CAM]DIPR	2	y	1	7	sp|P00747|PLMN_HUMAN	365022000000000	1189.32
709.329	737.369	14.6292	Plasminogen OS=Homo sapiens GN=PLG PE=1 SV=2	ATTVTGTPCQDWAAQEPHR	ATTVTGTPC[CAM]QDWAAQEPHR	3	y	1	6	sp|P00747|PLMN_HUMAN	632856000000000	3827.46
709.329	747.831	14.6292	Plasminogen OS=Homo sapiens GN=PLG PE=1 SV=2	ATTVTGTPCQDWAAQEPHR	ATTVTGTPC[CAM]QDWAAQEPHR	3	y	2	12	sp|P00747|PLMN_HUMAN	632856000000000	3827.46
709.329	808.406	14.6292	Plasminogen OS=Homo sapiens GN=PLG PE=1 SV=2	ATTVTGTPCQDWAAQEPHR	ATTVTGTPC[CAM]QDWAAQEPHR	3	y	1	7	sp|P00747|PLMN_HUMAN	632856000000000	3827.46
709.329	826.865	14.6292	Plasminogen OS=Homo sapiens GN=PLG PE=1 SV=2	ATTVTGTPCQDWAAQEPHR	ATTVTGTPC[CAM]QDWAAQEPHR	3	y	2	14	sp|P00747|PLMN_HUMAN	632856000000000	3827.46
709.329	877.389	14.6292	Plasminogen OS=Homo sapiens GN=PLG PE=1 SV=2	ATTVTGTPCQDWAAQEPHR	ATTVTGTPC[CAM]QDWAAQEPHR	3	y	2	15	sp|P00747|PLMN_HUMAN	632856000000000	3827.46
709.329	994.485	14.6292	Plasminogen OS=Homo sapiens GN=PLG PE=1 SV=2	ATTVTGTPCQDWAAQEPHR	ATTVTGTPC[CAM]QDWAAQEPHR	3	y	1	8	sp|P00747|PLMN_HUMAN	632856000000000	3827.46
738.043	821.944	21.9564	Plasminogen OS=Homo sapiens GN=PLG PE=1 SV=2	EPLDDYVNTQGASLFSVTKK	EPLDDYVNTQGASLFSVTKK	3	y	2	15	sp|P00747|PLMN_HUMAN	1121930000000	1169.44
738.043	879.457	21.9564	Plasminogen OS=Homo sapiens GN=PLG PE=1 SV=2	EPLDDYVNTQGASLFSVTKK	EPLDDYVNTQGASLFSVTKK	3	y	2	16	sp|P00747|PLMN_HUMAN	1121930000000	1169.44
738.043	909.54	21.9564	Plasminogen OS=Homo sapiens GN=PLG PE=1 SV=2	EPLDDYVNTQGASLFSVTKK	EPLDDYVNTQGASLFSVTKK	3	y	1	8	sp|P00747|PLMN_HUMAN	1121930000000	1169.44
738.043	936.971	21.9564	Plasminogen OS=Homo sapiens GN=PLG PE=1 SV=2	EPLDDYVNTQGASLFSVTKK	EPLDDYVNTQGASLFSVTKK	3	y	2	17	sp|P00747|PLMN_HUMAN	1121930000000	1169.44
738.043	993.513	21.9564	Plasminogen OS=Homo sapiens GN=PLG PE=1 SV=2	EPLDDYVNTQGASLFSVTKK	EPLDDYVNTQGASLFSVTKK	3	y	2	18	sp|P00747|PLMN_HUMAN	1121930000000	1169.44
738.043	1037.6	21.9564	Plasminogen OS=Homo sapiens GN=PLG PE=1 SV=2	EPLDDYVNTQGASLFSVTKK	EPLDDYVNTQGASLFSVTKK	3	y	1	10	sp|P00747|PLMN_HUMAN	1121930000000	1169.44
738.043	1266.71	21.9564	Plasminogen OS=Homo sapiens GN=PLG PE=1 SV=2	EPLDDYVNTQGASLFSVTKK	EPLDDYVNTQGASLFSVTKK	3	y	1	12	sp|P00747|PLMN_HUMAN	1121930000000	1169.44
738.043	1303.58	21.9564	Plasminogen OS=Homo sapiens GN=PLG PE=1 SV=2	EPLDDYVNTQGASLFSVTKK	EPLDDYVNTQGASLFSVTKK	3	b	1	12	sp|P00747|PLMN_HUMAN	1121930000000	1169.44
511.269	678.357	20.7148	Protein AMBP OS=Homo sapiens GN=AMBP PE=1 SV=1	ETLLQDFR	ETLLQDFR	2	y	1	5	sp|P02760|AMBP_HUMAN	164.176	803.64
511.269	892.489	20.7148	Protein AMBP OS=Homo sapiens GN=AMBP PE=1 SV=1	ETLLQDFR	ETLLQDFR	2	y	1	7	sp|P02760|AMBP_HUMAN	164.176	803.64
480.753	480.753	13.094	Protein Z-dependent protease inhibitor OS=Homo sapiens GN=SERPINA10 PE=1 SV=1	TVIEVDER	TVIEVDER	2	y	2	8	sp|Q9UK55|ZPI_HUMAN	3834332160	437.54
480.753	647.299	13.094	Protein Z-dependent protease inhibitor OS=Homo sapiens GN=SERPINA10 PE=1 SV=1	TVIEVDER	TVIEVDER	2	y	1	5	sp|Q9UK55|ZPI_HUMAN	3834332160	437.54
480.753	760.384	13.094	Protein Z-dependent protease inhibitor OS=Homo sapiens GN=SERPINA10 PE=1 SV=1	TVIEVDER	TVIEVDER	2	y	1	6	sp|Q9UK55|ZPI_HUMAN	3834332160	437.54
635.825	401.287	23.9717	Protein Z-dependent protease inhibitor OS=Homo sapiens GN=SERPINA10 PE=1 SV=1	ETSNFGFSLLR	ETSNFGFSLLR	2	y	1	3	sp|Q9UK55|ZPI_HUMAN	156051632	207.71
635.825	488.319	23.9717	Protein Z-dependent protease inhibitor OS=Homo sapiens GN=SERPINA10 PE=1 SV=1	ETSNFGFSLLR	ETSNFGFSLLR	2	y	1	4	sp|Q9UK55|ZPI_HUMAN	156051632	207.71
635.825	692.409	23.9717	Protein Z-dependent protease inhibitor OS=Homo sapiens GN=SERPINA10 PE=1 SV=1	ETSNFGFSLLR	ETSNFGFSLLR	2	y	1	6	sp|Q9UK55|ZPI_HUMAN	156051632	207.71
635.825	839.477	23.9717	Protein Z-dependent protease inhibitor OS=Homo sapiens GN=SERPINA10 PE=1 SV=1	ETSNFGFSLLR	ETSNFGFSLLR	2	y	1	7	sp|Q9UK55|ZPI_HUMAN	156051632	207.71
635.825	1040.55	23.9717	Protein Z-dependent protease inhibitor OS=Homo sapiens GN=SERPINA10 PE=1 SV=1	ETSNFGFSLLR	ETSNFGFSLLR	2	y	1	9	sp|Q9UK55|ZPI_HUMAN	156051632	207.71
597.804	623.315	19.8647	Prothrombin OS=Homo sapiens GN=F2 PE=1 SV=2	ELLESYIDGR	ELLESYIDGR	2	y	1	5	sp|P00734|THRB_HUMAN	55.0175	7974.79
597.804	710.347	19.8647	Prothrombin OS=Homo sapiens GN=F2 PE=1 SV=2	ELLESYIDGR	ELLESYIDGR	2	y	1	6	sp|P00734|THRB_HUMAN	55.0175	7974.79
597.804	839.389	19.8647	Prothrombin OS=Homo sapiens GN=F2 PE=1 SV=2	ELLESYIDGR	ELLESYIDGR	2	y	1	7	sp|P00734|THRB_HUMAN	55.0175	7974.79
597.804	952.473	19.8647	Prothrombin OS=Homo sapiens GN=F2 PE=1 SV=2	ELLESYIDGR	ELLESYIDGR	2	y	1	8	sp|P00734|THRB_HUMAN	55.0175	7974.79
626.333	679.377	18.0446	Prothrombin OS=Homo sapiens GN=F2 PE=1 SV=2	ETAASLLQAGYK	ETAASLLQAGYK	2	y	1	6	sp|P00734|THRB_HUMAN	138782	4936.54
626.333	792.461	18.0446	Prothrombin OS=Homo sapiens GN=F2 PE=1 SV=2	ETAASLLQAGYK	ETAASLLQAGYK	2	y	1	7	sp|P00734|THRB_HUMAN	138782	4936.54
626.333	879.493	18.0446	Prothrombin OS=Homo sapiens GN=F2 PE=1 SV=2	ETAASLLQAGYK	ETAASLLQAGYK	2	y	1	8	sp|P00734|THRB_HUMAN	138782	4936.54
626.333	950.531	18.0446	Prothrombin OS=Homo sapiens GN=F2 PE=1 SV=2	ETAASLLQAGYK	ETAASLLQAGYK	2	y	1	9	sp|P00734|THRB_HUMAN	138782	4936.54
626.333	1021.57	18.0446	Prothrombin OS=Homo sapiens GN=F2 PE=1 SV=2	ETAASLLQAGYK	ETAASLLQAGYK	2	y	1	10	sp|P00734|THRB_HUMAN	138782	4936.54
781.368	909.458	19.9663	Prothrombin OS=Homo sapiens GN=F2 PE=1 SV=2	TATSEYQTFFNPR	TATSEYQTFFNPR	2	y	1	7	sp|P00734|THRB_HUMAN	10572.9	5623.99
781.368	1072.52	19.9663	Prothrombin OS=Homo sapiens GN=F2 PE=1 SV=2	TATSEYQTFFNPR	TATSEYQTFFNPR	2	y	1	8	sp|P00734|THRB_HUMAN	10572.9	5623.99
781.368	1201.56	19.9663	Prothrombin OS=Homo sapiens GN=F2 PE=1 SV=2	TATSEYQTFFNPR	TATSEYQTFFNPR	2	y	1	9	sp|P00734|THRB_HUMAN	10572.9	5623.99
781.368	1288.6	19.9663	Prothrombin OS=Homo sapiens GN=F2 PE=1 SV=2	TATSEYQTFFNPR	TATSEYQTFFNPR	2	y	1	10	sp|P00734|THRB_HUMAN	10572.9	5623.99
781.368	1389.64	19.9663	Prothrombin OS=Homo sapiens GN=F2 PE=1 SV=2	TATSEYQTFFNPR	TATSEYQTFFNPR	2	y	1	11	sp|P00734|THRB_HUMAN	10572.9	5623.99
599.816	622.356	24.4814	Retinol-binding protein 4 OS=Homo sapiens GN=RBP4 PE=1 SV=3	YWGVASFLQK	YWGVASFLQK	2	y	1	5	sp|P02753|RET4_HUMAN	252608000000000	367.36
599.816	693.393	24.4814	Retinol-binding protein 4 OS=Homo sapiens GN=RBP4 PE=1 SV=3	YWGVASFLQK	YWGVASFLQK	2	y	1	6	sp|P02753|RET4_HUMAN	252608000000000	367.36
599.816	792.461	24.4814	Retinol-binding protein 4 OS=Homo sapiens GN=RBP4 PE=1 SV=3	YWGVASFLQK	YWGVASFLQK	2	y	1	7	sp|P02753|RET4_HUMAN	252608000000000	367.36
599.816	849.483	24.4814	Retinol-binding protein 4 OS=Homo sapiens GN=RBP4 PE=1 SV=3	YWGVASFLQK	YWGVASFLQK	2	y	1	8	sp|P02753|RET4_HUMAN	252608000000000	367.36
599.816	1035.56	24.4814	Retinol-binding protein 4 OS=Homo sapiens GN=RBP4 PE=1 SV=3	YWGVASFLQK	YWGVASFLQK	2	y	1	9	sp|P02753|RET4_HUMAN	252608000000000	367.36
529.596	656.33	11.3319	Serotransferrin OS=Homo sapiens GN=TF PE=1 SV=3	KPVEEYANCHLAR	KPVEEYANC[CAM]HLAR	3	y	1	5	sp|P02787|TRFE_HUMAN	7797690000000	1388.67
529.596	770.373	11.3319	Serotransferrin OS=Homo sapiens GN=TF PE=1 SV=3	KPVEEYANCHLAR	KPVEEYANC[CAM]HLAR	3	y	1	6	sp|P02787|TRFE_HUMAN	7797690000000	1388.67
529.596	841.41	11.3319	Serotransferrin OS=Homo sapiens GN=TF PE=1 SV=3	KPVEEYANCHLAR	KPVEEYANC[CAM]HLAR	3	y	1	7	sp|P02787|TRFE_HUMAN	7797690000000	1388.67
529.596	1133.52	11.3319	Serotransferrin OS=Homo sapiens GN=TF PE=1 SV=3	KPVEEYANCHLAR	KPVEEYANC[CAM]HLAR	3	y	1	9	sp|P02787|TRFE_HUMAN	7797690000000	1388.67
625.307	675.346	18.8526	Serotransferrin OS=Homo sapiens GN=TF PE=1 SV=3	SASDLTWDNLK	SASDLTWDNLK	2	y	1	5	sp|P02787|TRFE_HUMAN	1.26313e+16	5380.01
625.307	776.394	18.8526	Serotransferrin OS=Homo sapiens GN=TF PE=1 SV=3	SASDLTWDNLK	SASDLTWDNLK	2	y	1	6	sp|P02787|TRFE_HUMAN	1.26313e+16	5380.01
625.307	889.478	18.8526	Serotransferrin OS=Homo sapiens GN=TF PE=1 SV=3	SASDLTWDNLK	SASDLTWDNLK	2	y	1	7	sp|P02787|TRFE_HUMAN	1.26313e+16	5380.01
625.307	1004.5	18.8526	Serotransferrin OS=Homo sapiens GN=TF PE=1 SV=3	SASDLTWDNLK	SASDLTWDNLK	2	y	1	8	sp|P02787|TRFE_HUMAN	1.26313e+16	5380.01
625.307	1091.54	18.8526	Serotransferrin OS=Homo sapiens GN=TF PE=1 SV=3	SASDLTWDNLK	SASDLTWDNLK	2	y	1	9	sp|P02787|TRFE_HUMAN	1.26313e+16	5380.01
642.288	714.357	17.4757	Serotransferrin OS=Homo sapiens GN=TF PE=1 SV=3	EGYYGYTGAFR	EGYYGYTGAFR	2	y	1	6	sp|P02787|TRFE_HUMAN	3229990000000	4452.89
642.288	771.378	17.4757	Serotransferrin OS=Homo sapiens GN=TF PE=1 SV=3	EGYYGYTGAFR	EGYYGYTGAFR	2	y	1	7	sp|P02787|TRFE_HUMAN	3229990000000	4452.89
642.288	934.442	17.4757	Serotransferrin OS=Homo sapiens GN=TF PE=1 SV=3	EGYYGYTGAFR	EGYYGYTGAFR	2	y	1	8	sp|P02787|TRFE_HUMAN	3229990000000	4452.89
708.364	760.402	16.3391	Serotransferrin OS=Homo sapiens GN=TF PE=1 SV=3	SVIPSDGPSVACVK	SVIPSDGPSVAC[CAM]VK	2	y	1	7	sp|P02787|TRFE_HUMAN	1316280000000000	2188.38
708.364	817.424	16.3391	Serotransferrin OS=Homo sapiens GN=TF PE=1 SV=3	SVIPSDGPSVACVK	SVIPSDGPSVAC[CAM]VK	2	y	1	8	sp|P02787|TRFE_HUMAN	1316280000000000	2188.38
708.364	932.451	16.3391	Serotransferrin OS=Homo sapiens GN=TF PE=1 SV=3	SVIPSDGPSVACVK	SVIPSDGPSVAC[CAM]VK	2	y	1	9	sp|P02787|TRFE_HUMAN	1316280000000000	2188.38
708.364	1019.48	16.3391	Serotransferrin OS=Homo sapiens GN=TF PE=1 SV=3	SVIPSDGPSVACVK	SVIPSDGPSVAC[CAM]VK	2	y	1	10	sp|P02787|TRFE_HUMAN	1316280000000000	2188.38
708.364	1116.54	16.3391	Serotransferrin OS=Homo sapiens GN=TF PE=1 SV=3	SVIPSDGPSVACVK	SVIPSDGPSVAC[CAM]VK	2	y	1	11	sp|P02787|TRFE_HUMAN	1316280000000000	2188.38
766.348	783.345	19.3061	Serotransferrin OS=Homo sapiens GN=TF PE=1 SV=3	CSTSSLLEACTFR	C[CAM]STSSLLEAC[CAM]TFR	2	y	1	6	sp|P02787|TRFE_HUMAN	1289640000000000	1595.86
766.348	896.429	19.3061	Serotransferrin OS=Homo sapiens GN=TF PE=1 SV=3	CSTSSLLEACTFR	C[CAM]STSSLLEAC[CAM]TFR	2	y	1	7	sp|P02787|TRFE_HUMAN	1289640000000000	1595.86
766.348	1009.51	19.3061	Serotransferrin OS=Homo sapiens GN=TF PE=1 SV=3	CSTSSLLEACTFR	C[CAM]STSSLLEAC[CAM]TFR	2	y	1	8	sp|P02787|TRFE_HUMAN	1289640000000000	1595.86
766.348	1096.55	19.3061	Serotransferrin OS=Homo sapiens GN=TF PE=1 SV=3	CSTSSLLEACTFR	C[CAM]STSSLLEAC[CAM]TFR	2	y	1	9	sp|P02787|TRFE_HUMAN	1289640000000000	1595.86
766.348	1183.58	19.3061	Serotransferrin OS=Homo sapiens GN=TF PE=1 SV=3	CSTSSLLEACTFR	C[CAM]STSSLLEAC[CAM]TFR	2	y	1	10	sp|P02787|TRFE_HUMAN	1289640000000000	1595.86
766.348	1284.63	19.3061	Serotransferrin OS=Homo sapiens GN=TF PE=1 SV=3	CSTSSLLEACTFR	C[CAM]STSSLLEAC[CAM]TFR	2	y	1	11	sp|P02787|TRFE_HUMAN	1289640000000000	1595.86
863.387	937.43	14.4884	Serotransferrin OS=Homo sapiens GN=TF PE=1 SV=3	IECVSAETTEDCIAK	IEC[CAM]VSAETTEDC[CAM]IAK	2	y	1	8	sp|P02787|TRFE_HUMAN	35877400000000	1022.8
863.387	1066.47	14.4884	Serotransferrin OS=Homo sapiens GN=TF PE=1 SV=3	IECVSAETTEDCIAK	IEC[CAM]VSAETTEDC[CAM]IAK	2	y	1	9	sp|P02787|TRFE_HUMAN	35877400000000	1022.8
863.387	1137.51	14.4884	Serotransferrin OS=Homo sapiens GN=TF PE=1 SV=3	IECVSAETTEDCIAK	IEC[CAM]VSAETTEDC[CAM]IAK	2	y	1	10	sp|P02787|TRFE_HUMAN	35877400000000	1022.8
863.387	1224.54	14.4884	Serotransferrin OS=Homo sapiens GN=TF PE=1 SV=3	IECVSAETTEDCIAK	IEC[CAM]VSAETTEDC[CAM]IAK	2	y	1	11	sp|P02787|TRFE_HUMAN	35877400000000	1022.8
516.27	588.791	11.9295	Serum albumin OS=Homo sapiens GN=ALB PE=1 SV=2	LKECCEKPLLEK	LKEC[CAM]C[CAM]EKPLLEK	3	y	2	9	sp|P02768|ALBU_HUMAN	2454440000000000	13294.7
516.27	599.376	11.9295	Serum albumin OS=Homo sapiens GN=ALB PE=1 SV=2	LKECCEKPLLEK	LKEC[CAM]C[CAM]EKPLLEK	3	y	1	5	sp|P02768|ALBU_HUMAN	2454440000000000	13294.7
516.27	653.312	11.9295	Serum albumin OS=Homo sapiens GN=ALB PE=1 SV=2	LKECCEKPLLEK	LKEC[CAM]C[CAM]EKPLLEK	3	y	2	10	sp|P02768|ALBU_HUMAN	2454440000000000	13294.7
516.27	700.849	11.9295	Serum albumin OS=Homo sapiens GN=ALB PE=1 SV=2	LKECCEKPLLEK	LKEC[CAM]C[CAM]EKPLLEK	3	b	2	11	sp|P02768|ALBU_HUMAN	2454440000000000	13294.7
516.27	717.36	11.9295	Serum albumin OS=Homo sapiens GN=ALB PE=1 SV=2	LKECCEKPLLEK	LKEC[CAM]C[CAM]EKPLLEK	3	y	2	11	sp|P02768|ALBU_HUMAN	2454440000000000	13294.7
516.27	820.333	11.9295	Serum albumin OS=Homo sapiens GN=ALB PE=1 SV=2	LKECCEKPLLEK	LKEC[CAM]C[CAM]EKPLLEK	3	b	1	6	sp|P02768|ALBU_HUMAN	2454440000000000	13294.7
528.051	595.537	13.2885	Serum albumin OS=Homo sapiens GN=ALB PE=1 SV=2	QEPERNECFLQHKDDNPNLPR	QEPERNEC[CAM]FLQHKDDNPNLPR	5	y	4	19	sp|P02768|ALBU_HUMAN	583252000000000	18441.6
528.051	596.352	13.2885	Serum albumin OS=Homo sapiens GN=ALB PE=1 SV=2	QEPERNECFLQHKDDNPNLPR	QEPERNEC[CAM]FLQHKDDNPNLPR	5	y	1	5	sp|P02768|ALBU_HUMAN	583252000000000	18441.6
528.051	640.305	13.2885	Serum albumin OS=Homo sapiens GN=ALB PE=1 SV=2	QEPERNECFLQHKDDNPNLPR	QEPERNEC[CAM]FLQHKDDNPNLPR	5	b	1	5	sp|P02768|ALBU_HUMAN	583252000000000	18441.6
528.051	642.951	13.2885	Serum albumin OS=Homo sapiens GN=ALB PE=1 SV=2	QEPERNECFLQHKDDNPNLPR	QEPERNEC[CAM]FLQHKDDNPNLPR	5	b	3	15	sp|P02768|ALBU_HUMAN	583252000000000	18441.6
528.051	680.966	13.2885	Serum albumin OS=Homo sapiens GN=ALB PE=1 SV=2	QEPERNECFLQHKDDNPNLPR	QEPERNEC[CAM]FLQHKDDNPNLPR	5	b	3	16	sp|P02768|ALBU_HUMAN	583252000000000	18441.6
528.051	710.394	13.2885	Serum albumin OS=Homo sapiens GN=ALB PE=1 SV=2	QEPERNECFLQHKDDNPNLPR	QEPERNEC[CAM]FLQHKDDNPNLPR	5	y	1	6	sp|P02768|ALBU_HUMAN	583252000000000	18441.6
528.051	940.448	13.2885	Serum albumin OS=Homo sapiens GN=ALB PE=1 SV=2	QEPERNECFLQHKDDNPNLPR	QEPERNEC[CAM]FLQHKDDNPNLPR	5	y	1	8	sp|P02768|ALBU_HUMAN	583252000000000	18441.6
531.265	501.314	13.079	Serum albumin OS=Homo sapiens GN=ALB PE=1 SV=2	TPVSDRVTKCCTESLVNR	TPVSDRVTKC[CAM]C[CAM]TESLVNR	4	y	1	4	sp|P02768|ALBU_HUMAN	5610460000000	10194.1
531.265	588.346	13.079	Serum albumin OS=Homo sapiens GN=ALB PE=1 SV=2	TPVSDRVTKCCTESLVNR	TPVSDRVTKC[CAM]C[CAM]TESLVNR	4	y	1	5	sp|P02768|ALBU_HUMAN	5610460000000	10194.1
531.265	641.984	13.079	Serum albumin OS=Homo sapiens GN=ALB PE=1 SV=2	TPVSDRVTKCCTESLVNR	TPVSDRVTKC[CAM]C[CAM]TESLVNR	4	y	3	16	sp|P02768|ALBU_HUMAN	5610460000000	10194.1
531.265	717.389	13.079	Serum albumin OS=Homo sapiens GN=ALB PE=1 SV=2	TPVSDRVTKCCTESLVNR	TPVSDRVTKC[CAM]C[CAM]TESLVNR	4	y	1	6	sp|P02768|ALBU_HUMAN	5610460000000	10194.1
531.265	818.437	13.079	Serum albumin OS=Homo sapiens GN=ALB PE=1 SV=2	TPVSDRVTKCCTESLVNR	TPVSDRVTKC[CAM]C[CAM]TESLVNR	4	y	1	7	sp|P02768|ALBU_HUMAN	5610460000000	10194.1
531.265	978.467	13.079	Serum albumin OS=Homo sapiens GN=ALB PE=1 SV=2	TPVSDRVTKCCTESLVNR	TPVSDRVTKC[CAM]C[CAM]TESLVNR	4	y	1	8	sp|P02768|ALBU_HUMAN	5610460000000	10194.1
637.649	719.329	19.8686	Serum albumin OS=Homo sapiens GN=ALB PE=1 SV=2	RPCFSALEVDETYVPK	RPC[CAM]FSALEVDETYVPK	3	b	1	6	sp|P02768|ALBU_HUMAN	2.51461e+16	13375.7
637.649	832.413	19.8686	Serum albumin OS=Homo sapiens GN=ALB PE=1 SV=2	RPCFSALEVDETYVPK	RPC[CAM]FSALEVDETYVPK	3	b	1	7	sp|P02768|ALBU_HUMAN	2.51461e+16	13375.7
637.649	851.415	19.8686	Serum albumin OS=Homo sapiens GN=ALB PE=1 SV=2	RPCFSALEVDETYVPK	RPC[CAM]FSALEVDETYVPK	3	y	1	7	sp|P02768|ALBU_HUMAN	2.51461e+16	13375.7
637.649	950.483	19.8686	Serum albumin OS=Homo sapiens GN=ALB PE=1 SV=2	RPCFSALEVDETYVPK	RPC[CAM]FSALEVDETYVPK	3	y	1	8	sp|P02768|ALBU_HUMAN	2.51461e+16	13375.7
637.649	961.456	19.8686	Serum albumin OS=Homo sapiens GN=ALB PE=1 SV=2	RPCFSALEVDETYVPK	RPC[CAM]FSALEVDETYVPK	3	b	1	8	sp|P02768|ALBU_HUMAN	2.51461e+16	13375.7
637.649	1079.53	19.8686	Serum albumin OS=Homo sapiens GN=ALB PE=1 SV=2	RPCFSALEVDETYVPK	RPC[CAM]FSALEVDETYVPK	3	y	1	9	sp|P02768|ALBU_HUMAN	2.51461e+16	13375.7
647.035	446.261	14.8926	Serum albumin OS=Homo sapiens GN=ALB PE=1 SV=2	VHTECCHGDLLECADDRADLAK	VHTEC[CAM]C[CAM]HGDLLEC[CAM]ADDRADLAK	4	y	1	4	sp|P02768|ALBU_HUMAN	26865500000000	13591.9
647.035	783.668	14.8926	Serum albumin OS=Homo sapiens GN=ALB PE=1 SV=2	VHTECCHGDLLECADDRADLAK	VHTEC[CAM]C[CAM]HGDLLEC[CAM]ADDRADLAK	4	y	3	20	sp|P02768|ALBU_HUMAN	26865500000000	13591.9
647.035	788.426	14.8926	Serum albumin OS=Homo sapiens GN=ALB PE=1 SV=2	VHTECCHGDLLECADDRADLAK	VHTEC[CAM]C[CAM]HGDLLEC[CAM]ADDRADLAK	4	y	1	7	sp|P02768|ALBU_HUMAN	26865500000000	13591.9
647.035	903.453	14.8926	Serum albumin OS=Homo sapiens GN=ALB PE=1 SV=2	VHTECCHGDLLECADDRADLAK	VHTEC[CAM]C[CAM]HGDLLEC[CAM]ADDRADLAK	4	y	1	8	sp|P02768|ALBU_HUMAN	26865500000000	13591.9
647.035	974.49	14.8926	Serum albumin OS=Homo sapiens GN=ALB PE=1 SV=2	VHTECCHGDLLECADDRADLAK	VHTEC[CAM]C[CAM]HGDLLEC[CAM]ADDRADLAK	4	y	1	9	sp|P02768|ALBU_HUMAN	26865500000000	13591.9
647.035	1134.52	14.8926	Serum albumin OS=Homo sapiens GN=ALB PE=1 SV=2	VHTECCHGDLLECADDRADLAK	VHTEC[CAM]C[CAM]HGDLLEC[CAM]ADDRADLAK	4	y	1	10	sp|P02768|ALBU_HUMAN	26865500000000	13591.9
647.035	1263.56	14.8926	Serum albumin OS=Homo sapiens GN=ALB PE=1 SV=2	VHTECCHGDLLECADDRADLAK	VHTEC[CAM]C[CAM]HGDLLEC[CAM]ADDRADLAK	4	y	1	11	sp|P02768|ALBU_HUMAN	26865500000000	13591.9
686.287	852.334	11.242	Serum albumin OS=Homo sapiens GN=ALB PE=1 SV=2	AAFTECCQAADK	AAFTEC[CAM]C[CAM]QAADK	2	y	1	7	sp|P02768|ALBU_HUMAN	20727600000000	15374.3
686.287	981.376	11.242	Serum albumin OS=Homo sapiens GN=ALB PE=1 SV=2	AAFTECCQAADK	AAFTEC[CAM]C[CAM]QAADK	2	y	1	8	sp|P02768|ALBU_HUMAN	20727600000000	15374.3
686.287	1082.42	11.242	Serum albumin OS=Homo sapiens GN=ALB PE=1 SV=2	AAFTECCQAADK	AAFTEC[CAM]C[CAM]QAADK	2	y	1	9	sp|P02768|ALBU_HUMAN	20727600000000	15374.3
819.93	473.308	19.1953	Serum paraoxonase/arylesterase 1 OS=Homo sapiens GN=PON1 PE=1 SV=3	EVQPVELPNCNLVK	EVQPVELPNC[CAM]NLVK	2	y	1	4	sp|P27169|PON1_HUMAN	2.37555e+16	2248.44
819.93	844.435	19.1953	Serum paraoxonase/arylesterase 1 OS=Homo sapiens GN=PON1 PE=1 SV=3	EVQPVELPNCNLVK	EVQPVELPNC[CAM]NLVK	2	y	1	7	sp|P27169|PON1_HUMAN	2.37555e+16	2248.44
819.93	957.519	19.1953	Serum paraoxonase/arylesterase 1 OS=Homo sapiens GN=PON1 PE=1 SV=3	EVQPVELPNCNLVK	EVQPVELPNC[CAM]NLVK	2	y	1	8	sp|P27169|PON1_HUMAN	2.37555e+16	2248.44
819.93	1086.56	19.1953	Serum paraoxonase/arylesterase 1 OS=Homo sapiens GN=PON1 PE=1 SV=3	EVQPVELPNCNLVK	EVQPVELPNC[CAM]NLVK	2	y	1	9	sp|P27169|PON1_HUMAN	2.37555e+16	2248.44
819.93	1282.68	19.1953	Serum paraoxonase/arylesterase 1 OS=Homo sapiens GN=PON1 PE=1 SV=3	EVQPVELPNCNLVK	EVQPVELPNC[CAM]NLVK	2	y	1	11	sp|P27169|PON1_HUMAN	2.37555e+16	2248.44
942.462	603.346	23.102	Serum paraoxonase/arylesterase 1 OS=Homo sapiens GN=PON1 PE=1 SV=3	IFFYDSENPPASEVLR	IFFYDSENPPASEVLR	2	y	1	5	sp|P27169|PON1_HUMAN	94156308480	556.09
942.462	771.436	23.102	Serum paraoxonase/arylesterase 1 OS=Homo sapiens GN=PON1 PE=1 SV=3	IFFYDSENPPASEVLR	IFFYDSENPPASEVLR	2	y	1	7	sp|P27169|PON1_HUMAN	94156308480	556.09
942.462	982.532	23.102	Serum paraoxonase/arylesterase 1 OS=Homo sapiens GN=PON1 PE=1 SV=3	IFFYDSENPPASEVLR	IFFYDSENPPASEVLR	2	y	1	9	sp|P27169|PON1_HUMAN	94156308480	556.09
942.462	1111.57	23.102	Serum paraoxonase/arylesterase 1 OS=Homo sapiens GN=PON1 PE=1 SV=3	IFFYDSENPPASEVLR	IFFYDSENPPASEVLR	2	y	1	10	sp|P27169|PON1_HUMAN	94156308480	556.09
942.462	1198.61	23.102	Serum paraoxonase/arylesterase 1 OS=Homo sapiens GN=PON1 PE=1 SV=3	IFFYDSENPPASEVLR	IFFYDSENPPASEVLR	2	y	1	11	sp|P27169|PON1_HUMAN	94156308480	556.09
484.546	535.266	11.1885	Tetranectin OS=Homo sapiens GN=CLEC3B PE=1 SV=3	TFHEASEDCISR	TFHEASEDC[CAM]ISR	3	y	1	4	sp|P05452|TETN_HUMAN	97741500000000	1413.71
484.546	650.293	11.1885	Tetranectin OS=Homo sapiens GN=CLEC3B PE=1 SV=3	TFHEASEDCISR	TFHEASEDC[CAM]ISR	3	y	1	5	sp|P05452|TETN_HUMAN	97741500000000	1413.71
484.546	673.294	11.1885	Tetranectin OS=Homo sapiens GN=CLEC3B PE=1 SV=3	TFHEASEDCISR	TFHEASEDC[CAM]ISR	3	b	1	6	sp|P05452|TETN_HUMAN	97741500000000	1413.71
484.546	802.337	11.1885	Tetranectin OS=Homo sapiens GN=CLEC3B PE=1 SV=3	TFHEASEDCISR	TFHEASEDC[CAM]ISR	3	b	1	7	sp|P05452|TETN_HUMAN	97741500000000	1413.71
484.546	917.364	11.1885	Tetranectin OS=Homo sapiens GN=CLEC3B PE=1 SV=3	TFHEASEDCISR	TFHEASEDC[CAM]ISR	3	b	1	8	sp|P05452|TETN_HUMAN	97741500000000	1413.71
484.546	1077.39	11.1885	Tetranectin OS=Homo sapiens GN=CLEC3B PE=1 SV=3	TFHEASEDCISR	TFHEASEDC[CAM]ISR	3	b	1	9	sp|P05452|TETN_HUMAN	97741500000000	1413.71
558.281	624.335	20.1953	Tetranectin OS=Homo sapiens GN=CLEC3B PE=1 SV=3	CFLAFTQTK	C[CAM]FLAFTQTK	2	y	1	5	sp|P05452|TETN_HUMAN	6546980000000	1621.56
558.281	695.372	20.1953	Tetranectin OS=Homo sapiens GN=CLEC3B PE=1 SV=3	CFLAFTQTK	C[CAM]FLAFTQTK	2	y	1	6	sp|P05452|TETN_HUMAN	6546980000000	1621.56
558.281	808.456	20.1953	Tetranectin OS=Homo sapiens GN=CLEC3B PE=1 SV=3	CFLAFTQTK	C[CAM]FLAFTQTK	2	y	1	7	sp|P05452|TETN_HUMAN	6546980000000	1621.56
657.387	800.488	24.2743	Tetranectin OS=Homo sapiens GN=CLEC3B PE=1 SV=3	LDTLAQEVALLK	LDTLAQEVALLK	2	y	1	7	sp|P05452|TETN_HUMAN	261514000000000	438.16
657.387	871.525	24.2743	Tetranectin OS=Homo sapiens GN=CLEC3B PE=1 SV=3	LDTLAQEVALLK	LDTLAQEVALLK	2	y	1	8	sp|P05452|TETN_HUMAN	261514000000000	438.16
657.387	1085.66	24.2743	Tetranectin OS=Homo sapiens GN=CLEC3B PE=1 SV=3	LDTLAQEVALLK	LDTLAQEVALLK	2	y	1	10	sp|P05452|TETN_HUMAN	261514000000000	438.16
657.387	1200.68	24.2743	Tetranectin OS=Homo sapiens GN=CLEC3B PE=1 SV=3	LDTLAQEVALLK	LDTLAQEVALLK	2	y	1	11	sp|P05452|TETN_HUMAN	261514000000000	438.16
748.026	451.266	22.0973	Tetranectin OS=Homo sapiens GN=CLEC3B PE=1 SV=3	GGTLGTPQTGSENDALYEYLR	GGTLGTPQTGSENDALYEYLR	3	y	1	3	sp|P05452|TETN_HUMAN	843986000000000	336.02
748.026	856.456	22.0973	Tetranectin OS=Homo sapiens GN=CLEC3B PE=1 SV=3	GGTLGTPQTGSENDALYEYLR	GGTLGTPQTGSENDALYEYLR	3	y	1	6	sp|P05452|TETN_HUMAN	843986000000000	336.02
748.026	878.413	22.0973	Tetranectin OS=Homo sapiens GN=CLEC3B PE=1 SV=3	GGTLGTPQTGSENDALYEYLR	GGTLGTPQTGSENDALYEYLR	3	y	2	15	sp|P05452|TETN_HUMAN	843986000000000	336.02
748.026	927.493	22.0973	Tetranectin OS=Homo sapiens GN=CLEC3B PE=1 SV=3	GGTLGTPQTGSENDALYEYLR	GGTLGTPQTGSENDALYEYLR	3	y	1	7	sp|P05452|TETN_HUMAN	843986000000000	336.02
748.026	1156.56	22.0973	Tetranectin OS=Homo sapiens GN=CLEC3B PE=1 SV=3	GGTLGTPQTGSENDALYEYLR	GGTLGTPQTGSENDALYEYLR	3	y	1	9	sp|P05452|TETN_HUMAN	843986000000000	336.02
748.026	1386.61	22.0973	Tetranectin OS=Homo sapiens GN=CLEC3B PE=1 SV=3	GGTLGTPQTGSENDALYEYLR	GGTLGTPQTGSENDALYEYLR	3	b	1	15	sp|P05452|TETN_HUMAN	843986000000000	336.02
748.026	1530.71	22.0973	Tetranectin OS=Homo sapiens GN=CLEC3B PE=1 SV=3	GGTLGTPQTGSENDALYEYLR	GGTLGTPQTGSENDALYEYLR	3	y	1	13	sp|P05452|TETN_HUMAN	843986000000000	336.02
697.815	735.367	19.3018	Transthyretin OS=Homo sapiens GN=TTR PE=1 SV=1	AADDTWEPFASGK	AADDTWEPFASGK	2	y	1	7	sp|P02766|TTHY_HUMAN	27508100000000	2084.22
697.815	921.446	19.3018	Transthyretin OS=Homo sapiens GN=TTR PE=1 SV=1	AADDTWEPFASGK	AADDTWEPFASGK	2	y	1	8	sp|P02766|TTHY_HUMAN	27508100000000	2084.22
697.815	1022.49	19.3018	Transthyretin OS=Homo sapiens GN=TTR PE=1 SV=1	AADDTWEPFASGK	AADDTWEPFASGK	2	y	1	9	sp|P02766|TTHY_HUMAN	27508100000000	2084.22
697.815	1252.55	19.3018	Transthyretin OS=Homo sapiens GN=TTR PE=1 SV=1	AADDTWEPFASGK	AADDTWEPFASGK	2	y	1	11	sp|P02766|TTHY_HUMAN	27508100000000	2084.22
565.642	618.335	21.5393	Vitamin D-binding protein OS=Homo sapiens GN=GC PE=1 SV=1	KFPSGTFEQVSQLVK	KFPSGTFEQVSQLVK	3	y	2	11	sp|P02774|VTDB_HUMAN	417.908	351.65
565.642	673.424	21.5393	Vitamin D-binding protein OS=Homo sapiens GN=GC PE=1 SV=1	KFPSGTFEQVSQLVK	KFPSGTFEQVSQLVK	3	y	1	6	sp|P02774|VTDB_HUMAN	417.908	351.65
565.642	801.483	21.5393	Vitamin D-binding protein OS=Homo sapiens GN=GC PE=1 SV=1	KFPSGTFEQVSQLVK	KFPSGTFEQVSQLVK	3	y	1	7	sp|P02774|VTDB_HUMAN	417.908	351.65
565.642	1022.49	21.5393	Vitamin D-binding protein OS=Homo sapiens GN=GC PE=1 SV=1	KFPSGTFEQVSQLVK	KFPSGTFEQVSQLVK	3	b	1	9	sp|P02774|VTDB_HUMAN	417.908	351.65
823.912	565.309	26.6388	Vitronectin OS=Homo sapiens GN=VTN PE=1 SV=1	DVWGIEGPIDAAFTR	DVWGIEGPIDAAFTR	2	y	1	5	sp|P04004|VTNC_HUMAN	31636258816	203.74
823.912	890.473	26.6388	Vitronectin OS=Homo sapiens GN=VTN PE=1 SV=1	DVWGIEGPIDAAFTR	DVWGIEGPIDAAFTR	2	y	1	8	sp|P04004|VTNC_HUMAN	31636258816	203.74
823.912	947.495	26.6388	Vitronectin OS=Homo sapiens GN=VTN PE=1 SV=1	DVWGIEGPIDAAFTR	DVWGIEGPIDAAFTR	2	y	1	9	sp|P04004|VTNC_HUMAN	31636258816	203.74
823.912	1076.54	26.6388	Vitronectin OS=Homo sapiens GN=VTN PE=1 SV=1	DVWGIEGPIDAAFTR	DVWGIEGPIDAAFTR	2	y	1	10	sp|P04004|VTNC_HUMAN	31636258816	203.74
