# Supplementary material for: Proteomic alterations of HDL in youth with type 1 diabetes and their associations with glycemic control: a case–control study
Source: Cardiovasc Diabetol. 2019 Mar 28;18:43. doi: 10.1186/s12933-019-0846-9 (PMC6437869; doi:10.1186/s12933-019-0846-9)
Supplement: Supplementary file 2 — Additional file 1: Table S2 Raw ion intensity data from proteomics analysis. [file 12933_2019_846_MOESM2_ESM.xlsx]

## Sheet: Sheet1
	Raw ion intensity (not normalized)						Coefficient of variation						Fold-change (compared to HC)
	Protein	HC (n=13)	T1DM-Poor (n=15)	T1DM-Optimal (n=11)	DM-ALL (n=26)		Protein	HC (n=13)	T1DM-Poor (n=15)	T1DM-Optimal (n=11)	DM-ALL (n=26)		Protein	HC (n=13)	T1DM-Poor (n=15)	T1DM-Optimal (n=11)	DM-ALL (n=26)
	A1BG	1.4369e+06	1.9478e+06	1.7365e+06	1.85841e+06		A1BG	30.5291	22.6226	25.3711	23.9261		A1BG	1	1.35556	1.2085	1.29334
	A2AP	656227	854087	830251	844002		A2AP	35.4127	38.4461	25.8537	33.2924		A2AP	1	1.30151	1.26519	1.28614
	A2MG	163138	172630	173405	172958		A2MG	34.012	25.5202	20.2078	22.969		A2MG	1	1.05819	1.06294	1.0602
	ACTG	542014	703125	917829	793961		ACTG	72.3781	71.0643	56.6984	64.203		ACTG	1	1.29724	1.69337	1.46484
	AFAM	85209.1	83955.9	88710.7	85967.5		AFAM	42.5296	37.456	50.5755	42.9717		AFAM	1	0.985293	1.04109	1.0089
	ALBU	1.85855e+07	1.57711e+07	1.47592e+07	1.5343e+07		ALBU	18.0142	16.8532	36.6763	26.0191		ALBU	1	0.848571	0.794128	0.825537
	ALS	3.1455e+06	2.82012e+06	2.56042e+06	2.71025e+06		ALS	31.5495	25.9984	23.2208	25.0125		ALS	1	0.896557	0.813995	0.861627
	ANGT	95482.7	112366	105218	109342		ANGT	38.2662	45.0468	39.0186	42.129		ANGT	1	1.17682	1.10196	1.14515
	ANT3	3.68433e+06	4.02177e+06	4.44495e+06	4.20081e+06		ANT3	24.7716	23.391	28.7226	26.0013		ANT3	1	1.09159	1.20645	1.14018
	APOA1	9.12925e+07	8.61012e+07	8.87134e+07	8.72063e+07		APOA1	24.1829	24.338	13.8663	20.1302		APOA1	1	0.943135	0.971749	0.955241
	APOA4	1.94005e+07	2.33507e+07	2.28876e+07	2.31548e+07		APOA4	23.3916	25.3864	20.5267	23.0808		APOA4	1	1.20361	1.17975	1.19352
	APOB	149351	135499	101666	121185		APOB	91.0548	77.1359	40.2699	69.4259		APOB	1	0.907248	0.680719	0.811409
	APOC1	1.46448e+06	2.03439e+06	1.31837e+06	1.73146e+06		APOC1	45.6422	78.1636	29.8179	73.2362		APOC1	1	1.38916	0.900234	1.18231
	APOC2	344602	495526	367399	441319		APOC2	51.5431	54.6162	59.4246	57.4364		APOC2	1	1.43797	1.06615	1.28066
	APOE	4.50601e+06	3.97921e+06	2.54147e+06	3.37093e+06		APOE	67.0954	40.3525	38.1368	45.4213		APOE	1	0.883089	0.564018	0.748097
	APOH	5.6275e+06	5.87065e+06	4.86141e+06	5.44366e+06		APOH	21.3633	32.3628	23.7717	30.8165		APOH	1	1.04321	0.863867	0.967332
	APOL1	464384	492631	398658	452873		APOL1	34.7321	43.9138	33.6092	41.6806		APOL1	1	1.06083	0.858468	0.975213
	APOM	4.3503e+06	4.96319e+06	4.32909e+06	4.69491e+06		APOM	26.3721	37.5497	36.5384	37.1854		APOM	1	1.14088	0.995123	1.07922
	C1S	5.0686e+06	5.20296e+06	4.82217e+06	5.04185e+06		C1S	20.3208	24.3417	25.8069	24.729		C1S	1	1.02651	0.951381	0.994723
	CBPB2	319843	347333	324288	337583		CBPB2	26.8617	27.5931	19.3722	24.5298		CBPB2	1	1.08595	1.0139	1.05546
	CERU	3.97846e+06	4.90402e+06	4.21429e+06	4.61221e+06		CERU	34.6477	34.4298	26.8835	32.3823		CERU	1	1.23264	1.05928	1.1593
	CFAB	1.82047e+07	2.14707e+07	1.94114e+07	2.05994e+07		CFAB	21.9413	30.1348	25.737	28.5151		CFAB	1	1.17941	1.06629	1.13155
	CFAH	219280	295480	315751	304056		CFAH	52.6709	35.7861	63.9977	49.5509		CFAH	1	1.3475	1.43995	1.38661
	CFAI	3.89639e+06	4.34594e+06	3.96138e+06	4.18324e+06		CFAI	33.0437	25.0094	23.2583	24.3624		CFAI	1	1.11538	1.01668	1.07362
	CLUS	1.28144e+07	1.49424e+07	1.44916e+07	1.47517e+07		CLUS	21.5445	28.7204	32.8189	29.8679		CLUS	1	1.16607	1.13088	1.15118
	CO3	4.13822e+07	3.38871e+07	3.0991e+07	3.26618e+07		CO3	20.703	33.3182	37.2686	34.4865		CO3	1	0.81888	0.748897	0.789272
	CO4A	710427	525734	477020	505124		CO4A	65.0094	77.2108	78.8625	76.5417		CO4A	1	0.740025	0.671456	0.711015
	CO5	4.19338e+06	4.69167e+06	4.1532e+06	4.46386e+06		CO5	21.0337	25.4608	16.7782	23.1395		CO5	1	1.11883	0.990418	1.0645
	CO7	483840	571446	559319	566315		CO7	41.9689	32.7093	49.2013	39.4429		CO7	1	1.18106	1.156	1.17046
	CO8A	238050	242448	211777	229472		CO8A	24.674	29.4275	17.6038	26.3111		CO8A	1	1.01847	0.889631	0.963964
	CO8B	1.99681e+06	2.33291e+06	2.02566e+06	2.20292e+06		CO8B	23.3316	29.1164	22.7349	27.5068		CO8B	1	1.16832	1.01445	1.10322
	CO8G	150296	162469	177651	168892		CO8G	64.7375	54.0962	57.4432	54.7481		CO8G	1	1.08099	1.18201	1.12373
	CO9	2.66717e+06	2.84565e+06	2.48253e+06	2.69202e+06		CO9	29.5934	30.97	31.2551	31.2836		CO9	1	1.06692	0.930772	1.00932
	FA12	1.15692e+06	850022	1.05762e+06	937854		FA12	31.2856	44.5881	29.8273	38.6202		FA12	1	0.734731	0.914176	0.81065
	FA9	227985	245088	237130	241721		FA9	31.8575	44.6959	31.3424	39.1281		FA9	1	1.07502	1.04011	1.06025
	FETUA	1.75904e+06	1.82787e+06	1.95266e+06	1.88067e+06		FETUA	19.6648	24.2171	21.048	22.6374		FETUA	1	1.03913	1.11007	1.06915
	FHR1	83402.7	80637.1	82054.6	81236.8		FHR1	55.7912	82.9615	36.4679	65.8867		FHR1	1	0.96684	0.983836	0.97403
	FHR2	34853.4	80195.5	131451	101880		FHR2	66.0637	65.3869	113.217	103.254		FHR2	1	2.30094	3.77153	2.92311
	FIBA	169350	157764	150029	154491		FIBA	57.3471	25.7865	35.1409	29.3343		FIBA	1	0.931586	0.885911	0.912262
	FIBG	411467	354130	400679	373824		FIBG	35.9614	42.0591	32.577	37.6303		FIBG	1	0.860651	0.973781	0.908514
	FINC	155713	159670	157402	158710		FINC	44.2621	42.4598	70.4482	54.5429		FINC	1	1.02541	1.01084	1.01925
	GELS	4.33889e+06	4.36063e+06	4.52575e+06	4.43049e+06		GELS	28.4963	31.8119	19.1736	26.5698		GELS	1	1.00501	1.04307	1.02111
	HBB	61546.8	55817.5	50952.6	53759.3		HBB	132.959	78.8671	83.2695	79.1663		HBB	1	0.906912	0.827867	0.87347
	HEMO	3.75297e+07	3.73484e+07	3.66229e+07	3.70414e+07		HEMO	26.6144	18.8283	25.5434	21.3991		HEMO	1	0.995169	0.975836	0.986989
	HPT	3.30112e+06	3.25576e+06	4.49385e+06	3.77957e+06		HPT	52.9075	71.3219	90.4016	83.7105		HPT	1	0.986261	1.36131	1.14494
	HPTR	220540	167544	238314	197485		HPTR	83.3457	48.2091	84.9124	73.9093		HPTR	1	0.759703	1.08059	0.895464
	HV102	2.76717e+06	2.36237e+06	2.89843e+06	2.58917e+06		HV102	27.9203	75.8474	49.3058	63.3193		HV102	1	0.853716	1.04744	0.935675
	HV303	470644	578655	533887	559715		HV303	32.9775	99.1262	62.4826	85.5473		HV303	1	1.2295	1.13438	1.18925
	HV318	117036	109619	67168.1	91658.9		HV318	76.3694	147.636	35.27	135.165		HV318	1	0.936622	0.573908	0.783166
	HV320	467139	472525	478860	475205		HV320	18.3447	25.6205	24.5988	24.6918		HV320	1	1.01153	1.02509	1.01727
	IGHA1	1.56881e+06	1.85461e+06	1.60533e+06	1.74915e+06		IGHA1	75.0907	45.2579	79.3857	58.8595		IGHA1	1	1.18218	1.02328	1.11495
	IGHG4	142766	189980	146291	170757		IGHG4	121.548	184.52	99.6949	161.357		IGHG4	1	1.33071	1.02469	1.19607
	IGHM	65840.7	74478.2	64459.4	70239.5		IGHM	29.9687	36.7864	57.9461	45.1091		IGHM	1	1.13119	0.97902	1.06681
	IGKC	8.01185e+06	7.53358e+06	7.25514e+06	7.41578e+06		IGKC	26.9563	57.5276	51.0416	53.9782		IGKC	1	0.940306	0.905551	0.925602
	IGLL5	774745	762416	809804	782465		IGLL5	38.6669	51.7884	47.3674	48.9546		IGLL5	1	0.984087	1.04525	1.00996
	ITIH2	4.42796e+06	4.26727e+06	4.33709e+06	4.29681e+06		ITIH2	23.4226	24.4691	18.8467	21.8203		ITIH2	1	0.963709	0.979479	0.970381
	ITIH4	4.24913e+06	6.50949e+06	6.0387e+06	6.31031e+06		ITIH4	33.0632	42.4435	27.7402	37.0069		ITIH4	1	1.53196	1.42116	1.48508
	KLKB1	578916	757188	609550	694726		KLKB1	26.0598	33.255	28.6317	33.2076		KLKB1	1	1.30794	1.05292	1.20005
	KV309	2.38187e+06	2.21987e+06	2.67172e+06	2.41103e+06		KV309	21.19	68.4246	48.9568	59.0675		KV309	1	0.931986	1.12169	1.01225
	KV310	1.6041e+06	1.50499e+06	1.65762e+06	1.56956e+06		KV310	30.5071	63.4692	53.6748	58.167		KV310	1	0.938215	1.03336	0.97847
	KV312	3.17991e+06	2.89195e+06	3.20252e+06	3.02334e+06		KV312	28.8524	46.739	43.8014	44.8016		KV312	1	0.909442	1.00711	0.950762
	LAC2	17826.5	22607.6	43817.9	31581.2		LAC2	36.8684	58.8672	187.469	170.885		LAC2	1	1.2682	2.45802	1.77158
	LUM	750949	780969	757096	770869		LUM	32.8455	30.1661	38.6173	33.1793		LUM	1	1.03998	1.00819	1.02653
	LV106	1.30765e+06	1.32662e+06	1.55628e+06	1.42378e+06		LV106	48.1162	47.1215	35.1211	41.6542		LV106	1	1.01451	1.19014	1.08881
	LV204	64200.6	81755.9	75981.3	79312.8		LV204	46.3105	90.8054	50.8541	76.6109		LV204	1	1.27345	1.1835	1.23539
	LV302	221415	534776	477812	510676		LV302	62.2477	101.836	100.552	99.7031		LV302	1	2.41526	2.15799	2.30642
	PEDF	1.05709e+06	1.08786e+06	1.0614e+06	1.07667e+06		PEDF	21.8025	20.9509	18.8773	19.7739		PEDF	1	1.02911	1.00408	1.01852
	PGRP2	256037	491346	463685	479643		PGRP2	47.3379	77.5113	54.7441	68.26		PGRP2	1	1.91905	1.81101	1.87334
	PLMN	7.82882e+06	8.36364e+06	7.21539e+06	7.87784e+06		PLMN	21.5859	21.5743	13.9836	20.3307		PLMN	1	1.06831	0.921645	1.00626
	PON1	2.5382e+06	2.73307e+06	2.37855e+06	2.58308e+06		PON1	38.9516	36.2967	36.3263	36.3499		PON1	1	1.07678	0.9371	1.01768
	RET4	163228	120233	146103	131178		RET4	41.8817	41.0889	57.0574	50.0838		RET4	1	0.736598	0.895086	0.803651
	TETN	1.40571e+06	1.40165e+06	1.34872e+06	1.37925e+06		TETN	22.7347	25.473	24.1595	24.5408		TETN	1	0.99711	0.959459	0.981181
	THRB	4.39405e+06	4.29179e+06	4.52092e+06	4.38873e+06		THRB	29.1829	24.0714	23.8473	23.635		THRB	1	0.976728	1.02887	0.998789
	TRFE	852730	847729	767906	813958		TRFE	31.3444	39.3828	31.9475	36.4679		TRFE	1	0.994135	0.900527	0.954532
	TTHY	865095	847177	920477	878189		TTHY	18.4052	20.8002	20.8335	20.8302		TTHY	1	0.979289	1.06402	1.01514
	VTDB	298318	352626	379018	363792		VTDB	43.496	36.3393	33.5406	34.592		VTDB	1	1.18205	1.27052	1.21948
	VTNC	8.87542e+06	9.57747e+06	7.70428e+06	8.78496e+06		VTNC	22.9684	37.0207	40.2797	39.0738		VTNC	1	1.0791	0.868046	0.989808
	ZPI	247890	304632	306832	305563		ZPI	25.0928	24.6304	46.9406	35.0213		ZPI	1	1.2289	1.23777	1.23265
